# Supplementary material for: N,N′-Bis(4-chloro­phen­yl)maleamide
Source: Acta Crystallogr Sect E Struct Rep Online. 2011 May 14;67(Pt 6):o1415. doi: 10.1107/S1600536811017636 (PMC3120495; doi:10.1107/S1600536811017636)
Supplement: Supplementary file 2 [file e-67-o1415-Isup2.hkl]

# 
# h,k,l, Fc-squared, Fo-squared, sigma(Fo-squared) and status flag 
# 
data_I
_shelx_title ' MD4 P21/N' 
_shelx_refln_list_code          4 
_shelx_F_calc_maximum      222.86 
_exptl_crystal_F_000       688.00 
_reflns_d_resolution_high  0.8001 
 
loop_ 
 _symmetry_equiv_pos_as_xyz 
 'x, y, z' 
 '-x+1/2, y+1/2, -z+1/2' 
 '-x, -y, -z' 
 'x-1/2, -y-1/2, z-1/2' 
 
_cell_length_a     9.2397 
_cell_length_b    13.0154 
_cell_length_c    13.1239 
_cell_angle_alpha  90.000 
_cell_angle_beta  107.916 
_cell_angle_gamma  90.000 
 
_shelx_F_squared_multiplier     1.000 
 
loop_ 
 _refln_index_h 
 _refln_index_k 
 _refln_index_l 
 _refln_F_squared_calc 
 _refln_F_squared_meas 
 _refln_F_squared_sigma 
 _refln_observed_status 
   2   0   0     1213.64     1230.33      4.73 o 
   4   0   0      158.66      177.62      2.94 o 
   6   0   0     4320.39     4321.82     16.03 o 
   8   0   0      364.39      369.85      6.37 o 
  10   0   0       58.08       52.73      4.34 o 
   1   1   0       56.59       69.23      1.00 o 
   2   1   0     3229.60     3384.75      8.13 o 
   3   1   0        7.71       12.41      1.37 o 
   4   1   0     2569.16     2587.01     10.02 o 
   5   1   0       60.91       71.51      1.83 o 
   6   1   0      919.32      896.89      5.39 o 
   7   1   0        7.82        7.41      1.84 o 
   8   1   0      143.70      134.43      3.11 o 
   9   1   0      264.31      262.80      4.18 o 
  10   1   0        7.60        9.73      2.47 o 
   0   2   0      177.69      216.78      1.73 o 
   1   2   0     5376.47     5462.53     67.25 o 
   2   2   0      399.67      379.28      3.05 o 
   3   2   0      233.97      240.19      4.52 o 
   4   2   0      386.32      367.48      2.52 o 
   5   2   0      957.06      980.56      4.53 o 
   6   2   0      205.27      206.79      3.19 o 
   7   2   0       19.87       15.12      1.89 o 
   8   2   0       68.34       73.43      2.73 o 
   9   2   0       12.64        8.36      2.37 o 
  10   2   0        1.94        3.33      2.27 o 
   1   3   0     3092.86     3064.54     15.27 o 
   2   3   0     2503.25     2618.38     11.37 o 
   3   3   0     1015.76     1127.20      3.53 o 
   4   3   0      613.67      609.54      4.19 o 
   5   3   0     2193.21     2331.45      9.72 o 
   6   3   0        5.25        4.91      2.29 o 
   7   3   0       17.04       18.89      1.99 o 
   8   3   0       94.28       92.35      2.95 o 
   9   3   0       10.57       10.00      2.51 o 
  10   3   0        5.35        2.49      2.75 o 
   0   4   0     1252.08     1192.93      5.54 o 
   1   4   0      427.03      416.43      2.48 o 
   2   4   0      995.21     1024.49      4.20 o 
   3   4   0     1450.78     1498.57      7.13 o 
   4   4   0       14.92       30.74      0.96 o 
   5   4   0      961.19      869.41      7.21 o 
   6   4   0       54.09       52.10      3.01 o 
   7   4   0       59.74       56.88      3.34 o 
   8   4   0       28.48       26.57      2.32 o 
   9   4   0       63.12       64.35      2.90 o 
  10   4   0        1.49       -0.77      2.53 o 
   1   5   0     1647.68     1569.04      5.19 o 
   2   5   0       12.95        5.16      0.96 o 
   3   5   0      165.35      168.34      2.81 o 
   4   5   0      380.17      388.41      4.76 o 
   5   5   0      360.34      335.51      4.98 o 
   6   5   0      218.38      209.70      4.59 o 
   7   5   0       13.60       10.14      2.90 o 
   8   5   0      393.70      382.97      6.86 o 
   9   5   0        7.81        6.87      2.30 o 
  10   5   0       18.58       16.30      2.83 o 
   0   6   0        0.80        2.81      1.52 o 
   1   6   0      299.39      333.96      3.51 o 
   2   6   0     1185.50     1156.14      5.09 o 
   3   6   0      102.36       97.64      1.91 o 
   4   6   0      459.18      488.89      5.53 o 
   5   6   0      499.75      482.30      6.03 o 
   6   6   0        0.24        2.29      2.61 o 
   7   6   0       13.43       14.48      3.35 o 
   8   6   0       95.23       80.76      4.24 o 
   9   6   0       31.15       35.73      4.18 o 
  10   6   0        3.66        8.06      2.49 o 
   1   7   0     1254.88     1209.24      3.87 o 
   2   7   0      443.25      451.05      3.55 o 
   3   7   0       52.82       54.39      1.83 o 
   4   7   0        4.50        7.88      2.33 o 
   5   7   0      893.47      903.08      8.38 o 
   6   7   0      171.01      167.35      4.68 o 
   7   7   0      235.50      229.74      5.36 o 
   8   7   0      219.44      231.25      5.61 o 
   9   7   0       47.28       42.17      4.47 o 
   0   8   0     3181.23     3387.49     13.47 o 
   1   8   0        0.30        6.05      0.92 o 
   2   8   0      382.32      347.47      3.68 o 
   3   8   0      364.10      354.40      3.63 o 
   4   8   0       49.28       41.42      2.08 o 
   5   8   0       12.68       17.32      3.23 o 
   6   8   0        8.34        4.80      3.27 o 
   7   8   0        4.16        1.44      3.23 o 
   8   8   0      112.78       91.86      4.34 o 
   9   8   0       51.22       48.82      4.78 o 
   1   9   0      442.36      420.77      3.90 o 
   2   9   0      472.43      469.98      4.17 o 
   3   9   0     2481.72     2451.92      9.33 o 
   4   9   0       33.53       32.83      2.26 o 
   5   9   0        9.26       10.61      2.96 o 
   6   9   0      123.34      121.08      4.48 o 
   7   9   0      106.12      114.54      4.88 o 
   8   9   0       49.40       54.92      3.95 o 
   9   9   0        0.11       -1.50      3.72 o 
   0  10   0      164.79      158.94      4.06 o 
   1  10   0      182.32      171.97      2.92 o 
   2  10   0       58.08       64.93      2.30 o 
   3  10   0      215.72      216.64      3.41 o 
   4  10   0       15.90       21.17      2.30 o 
   5  10   0      186.38      190.15      5.14 o 
   6  10   0        6.40        4.42      2.99 o 
   7  10   0       18.96       20.78      4.04 o 
   8  10   0        0.24        4.68      3.48 o 
   1  11   0        6.85        9.31      1.95 o 
   2  11   0       27.39       25.68      2.37 o 
   3  11   0      723.02      733.94      5.95 o 
   4  11   0        0.25        0.77      2.02 o 
   5  11   0      343.29      349.19      6.53 o 
   6  11   0       57.01       53.87      4.09 o 
   7  11   0        3.89        4.98      3.76 o 
   8  11   0        1.42        4.77      4.20 o 
   0  12   0      150.26      138.59      4.46 o 
   1  12   0      723.01      696.83      5.84 o 
   2  12   0       67.95       65.68      2.76 o 
   3  12   0      412.58      417.90     10.27 o 
   4  12   0       57.64       63.18      2.72 o 
   5  12   0        0.16        2.36      3.43 o 
   6  12   0       52.76       50.35      4.46 o 
   7  12   0       46.43       49.65      3.91 o 
   1  13   0       82.60       68.88      2.69 o 
   2  13   0       12.37       10.44      2.23 o 
   3  13   0       41.88       47.99      2.71 o 
   4  13   0       38.88       36.88      3.64 o 
   5  13   0      125.44      129.90      3.53 o 
   6  13   0       20.15       26.22      3.62 o 
   0  14   0       62.48       69.30      4.23 o 
   1  14   0       99.57       96.94      4.46 o 
   2  14   0       77.91       86.22      3.07 o 
   3  14   0        0.16        1.07      2.19 o 
   4  14   0        4.40       10.16      2.41 o 
   5  14   0       69.03       69.57      4.21 o 
   1  15   0       41.01       43.08      2.98 o 
   2  15   0       40.23       53.26      2.95 o 
   3  15   0       88.02       96.01      3.61 o 
   4  15   0        1.25        2.52      2.36 o 
   0  16   0        4.93       -1.05      3.81 o 
   1  16   0        0.10        2.28      2.45 o 
 -11   0   1       14.96       25.43      4.23 o 
  -9   0   1      105.31      101.86      4.39 o 
  -7   0   1       26.96       32.23      2.97 o 
  -5   0   1     1775.20     1926.62      9.59 o 
  -3   0   1     3328.61     3651.26    100.81 o 
   1   0   1     6696.31     6388.08     35.27 o 
   3   0   1      171.30      163.80      2.45 o 
   5   0   1     1855.95     1896.48      9.75 o 
   7   0   1      676.46      676.66      7.40 o 
   9   0   1      169.81      165.86      5.33 o 
 -11   1   1        0.38       -1.79      4.08 o 
 -10   1   1        1.56        3.62      2.35 o 
  -9   1   1      528.23      517.94      7.01 o 
  -8   1   1      448.99      431.92      5.54 o 
  -7   1   1      290.52      265.06      5.16 o 
  -6   1   1       72.30       80.26      3.12 o 
  -5   1   1      507.74      542.57     12.31 o 
  -4   1   1       24.89       22.38      0.90 o 
  -3   1   1        0.74        1.00      0.59 o 
  -2   1   1     2136.29     2274.77      6.46 o 
  -1   1   1     2122.00     1828.82    158.39 o 
   1   1   1       96.92       96.46      2.93 o 
   2   1   1      451.87      505.00      8.80 o 
   3   1   1     3160.08     3130.33     18.25 o 
   4   1   1      250.88      246.29      2.61 o 
   5   1   1      633.49      644.62      7.40 o 
   6   1   1       29.47       28.23      1.38 o 
   7   1   1      364.60      361.85      3.14 o 
   8   1   1       63.76       61.59      2.65 o 
   9   1   1      178.16      207.79      3.98 o 
  10   1   1        1.23        1.41      2.66 o 
 -11   2   1        0.01        5.59      4.58 o 
 -10   2   1       18.63       19.73      2.57 o 
  -9   2   1       54.09       55.01      2.90 o 
  -8   2   1      177.15      172.86      4.97 o 
  -7   2   1      203.37      212.43      8.17 o 
  -6   2   1        0.44        0.40      2.27 o 
  -5   2   1       52.35       66.69      2.55 o 
  -4   2   1     3271.39     3658.71     31.91 o 
  -3   2   1     7152.91     7215.34     31.57 o 
  -2   2   1     1291.18     1399.16      3.18 o 
  -1   2   1     3851.36     3955.99      5.38 o 
   0   2   1     3559.85     3522.36      7.02 o 
   1   2   1      386.11      379.46      9.14 o 
   2   2   1      431.45      436.77      4.88 o 
   3   2   1     6919.66     6671.85     30.44 o 
   4   2   1       35.37       44.46      2.68 o 
   5   2   1       98.23       90.20      1.51 o 
   6   2   1      208.59      212.24      4.34 o 
   7   2   1       15.18       17.12      1.87 o 
   8   2   1      291.25      285.51      8.07 o 
   9   2   1       27.91       31.48      2.60 o 
  10   2   1        9.00       11.86      2.47 o 
 -10   3   1       34.43       31.84      2.48 o 
  -9   3   1       21.23       25.39      2.57 o 
  -8   3   1      117.00      113.27      3.14 o 
  -7   3   1        1.99        2.92      2.71 o 
  -6   3   1      466.77      452.69      5.73 o 
  -5   3   1      323.44      334.18      2.50 o 
  -4   3   1      735.12      695.05      2.92 o 
  -3   3   1      485.17      455.32      2.16 o 
  -2   3   1     3602.77     3581.28      9.47 o 
  -1   3   1     2058.45     2179.00     23.30 o 
   0   3   1      604.91      629.82      8.24 o 
   1   3   1     1723.05     1674.17      4.36 o 
   2   3   1     3771.67     3775.91     14.99 o 
   3   3   1      988.73     1001.60      5.16 o 
   4   3   1     2373.04     2522.74      6.71 o 
   5   3   1      228.78      248.17      2.58 o 
   6   3   1      267.41      270.46      4.74 o 
   7   3   1      386.72      386.31      4.18 o 
   8   3   1       74.78       78.61      2.88 o 
   9   3   1       74.24       82.13      3.12 o 
  10   3   1        1.66        0.41      2.28 o 
 -10   4   1       21.66       25.25      2.57 o 
  -9   4   1       25.58       26.89      2.55 o 
  -8   4   1      727.62      716.28      8.49 o 
  -7   4   1       56.29       54.93      3.30 o 
  -6   4   1      149.76      143.51      3.83 o 
  -5   4   1      368.84      409.36      5.04 o 
  -4   4   1      226.04      230.80      2.40 o 
  -3   4   1      732.27      683.26      6.53 o 
  -2   4   1     1610.06     1675.93      5.88 o 
  -1   4   1      774.06      808.73      9.01 o 
   0   4   1     3925.84     4002.88     12.86 o 
   1   4   1        1.10        3.08      1.03 o 
   2   4   1      137.88      115.70      4.52 o 
   3   4   1       50.29       31.73      0.99 o 
   4   4   1       40.46       39.55      3.33 o 
   5   4   1      140.18      155.06      2.09 o 
   6   4   1       34.12       27.19      2.73 o 
   7   4   1       22.86       24.23      2.95 o 
   8   4   1       53.89       49.82      2.52 o 
   9   4   1        6.54        6.68      2.42 o 
  10   4   1       12.96       10.31      2.64 o 
 -10   5   1        5.61        5.67      2.38 o 
  -9   5   1      140.33      144.04      3.54 o 
  -8   5   1        8.12        9.62      3.29 o 
  -7   5   1      129.31      124.64      4.11 o 
  -6   5   1      616.46      624.82      6.96 o 
  -5   5   1      220.31      212.77      4.08 o 
  -4   5   1     1478.27     1443.04      4.53 o 
  -3   5   1     1757.37     1831.06     28.21 o 
  -2   5   1      367.46      368.07      4.21 o 
  -1   5   1      744.19      789.70      9.01 o 
   0   5   1      619.46      662.74     11.96 o 
   1   5   1        5.75        2.92      0.89 o 
   2   5   1      487.28      449.05      3.33 o 
   3   5   1     1151.24     1142.45      7.35 o 
   4   5   1      582.70      548.48      9.42 o 
   5   5   1      657.02      609.20      6.49 o 
   6   5   1       86.15       78.95      3.47 o 
   7   5   1      300.40      277.20      5.64 o 
   8   5   1      102.03       97.17      2.99 o 
   9   5   1       15.51       13.96      2.66 o 
  10   5   1        0.02       -0.81      2.44 o 
 -10   6   1        0.06       -2.70      2.70 o 
  -9   6   1        0.17       -0.05      3.29 o 
  -8   6   1       94.72       91.70      4.41 o 
  -7   6   1        0.60       -2.20      2.77 o 
  -6   6   1      407.57      378.50      5.74 o 
  -5   6   1        6.02       10.96      2.45 o 
  -4   6   1       85.30       86.05      2.84 o 
  -3   6   1       46.90       42.11      2.31 o 
  -2   6   1      326.52      337.96      7.47 o 
  -1   6   1      963.47      990.45      3.40 o 
   0   6   1     5569.73     6047.80     26.02 o 
   1   6   1     3810.21     4040.22     11.98 o 
   2   6   1     1617.01     1645.06     15.95 o 
   3   6   1      760.77      833.80      4.63 o 
   4   6   1      596.11      628.57      6.44 o 
   5   6   1       24.00       23.87      2.83 o 
   6   6   1      109.86      107.08      3.94 o 
   7   6   1      264.66      259.18      5.68 o 
   8   6   1      158.28      161.26      5.35 o 
   9   6   1      190.56      178.46      4.31 o 
 -10   7   1       17.70       25.79      4.33 o 
  -9   7   1      158.51      144.77      5.40 o 
  -8   7   1      269.88      261.28      6.09 o 
  -7   7   1      181.35      186.43      5.03 o 
  -6   7   1     1239.76     1216.37     10.08 o 
  -5   7   1      648.79      609.87      6.80 o 
  -4   7   1      904.62      888.20      6.62 o 
  -3   7   1       17.34       13.54      1.43 o 
  -2   7   1      405.21      420.23      3.52 o 
  -1   7   1      206.35      201.43      1.81 o 
   0   7   1     4532.16     4939.22     10.61 o 
   1   7   1      997.57     1089.53      3.56 o 
   2   7   1      863.27      912.47     23.04 o 
   3   7   1      107.41      105.16      2.09 o 
   4   7   1       19.02       22.24      2.75 o 
   5   7   1     1060.00     1038.81      9.13 o 
   6   7   1        2.02       -2.60      3.29 o 
   7   7   1       10.14        9.48      3.37 o 
   8   7   1        2.92       10.54      3.72 o 
   9   7   1        0.01        3.93      3.71 o 
  -9   8   1        8.00        4.25      3.48 o 
  -8   8   1      128.24      139.47      4.88 o 
  -7   8   1      105.90      109.99      4.42 o 
  -6   8   1       27.18       24.99      3.35 o 
  -5   8   1     1502.17     1497.46     10.88 o 
  -4   8   1      617.87      595.13      4.74 o 
  -3   8   1      328.13      356.18      3.64 o 
  -2   8   1     1984.99     1992.80      5.71 o 
  -1   8   1     1088.63     1033.52      6.51 o 
   0   8   1        0.16        2.48      1.34 o 
   1   8   1      188.32      179.21      2.54 o 
   2   8   1      162.09      165.06      2.89 o 
   3   8   1      284.17      296.48      3.42 o 
   4   8   1       17.27       15.65      2.85 o 
   5   8   1       54.40       55.52      3.56 o 
   6   8   1       55.65       50.66      3.67 o 
   7   8   1        6.09        4.21      3.09 o 
   8   8   1       24.34       23.27      3.99 o 
   9   8   1        0.23        0.89      3.51 o 
  -9   9   1       90.34       95.38      4.64 o 
  -8   9   1       15.97       18.59      3.29 o 
  -7   9   1      257.17      263.54      6.17 o 
  -6   9   1      458.26      437.76      6.94 o 
  -5   9   1      252.21      237.64      5.21 o 
  -4   9   1      311.55      297.66     12.85 o 
  -3   9   1      297.05      296.41      4.31 o 
  -2   9   1       50.77       54.60      2.09 o 
  -1   9   1       94.24       96.78      3.12 o 
   0   9   1     1120.42     1140.17      6.07 o 
   1   9   1        6.48        4.73      1.49 o 
   2   9   1      126.65      124.87      2.54 o 
   3   9   1       28.23       26.93      3.94 o 
   4   9   1      298.05      297.67      5.74 o 
   5   9   1      935.53      920.21      9.40 o 
   6   9   1      111.76      104.22      4.29 o 
   7   9   1        2.77        3.76      3.21 o 
   8   9   1       13.47       14.55      4.05 o 
  -8  10   1       42.15       48.00      4.06 o 
  -7  10   1       47.21       55.71      4.42 o 
  -6  10   1      137.06      134.20      4.72 o 
  -5  10   1      516.16      504.21      7.24 o 
  -4  10   1      808.89      786.83      5.99 o 
  -3  10   1     2126.82     2115.31      9.14 o 
  -2  10   1      106.16      102.44      2.55 o 
  -1  10   1      138.06      136.74      4.50 o 
   0  10   1       23.50       24.91      1.85 o 
   1  10   1      175.22      178.05      3.86 o 
   2  10   1       48.54       50.32      2.20 o 
   3  10   1     1191.10     1148.11     11.23 o 
   4  10   1       40.17       37.61      2.29 o 
   5  10   1        3.74        1.98      2.92 o 
   6  10   1      103.76      101.30      4.39 o 
   7  10   1       45.38       56.44      4.53 o 
   8  10   1       17.29       15.96      3.61 o 
  -8  11   1        9.90       15.90      4.00 o 
  -7  11   1        4.01       -0.56      3.71 o 
  -6  11   1      122.23      126.51      4.93 o 
  -5  11   1      130.75      132.19      8.35 o 
  -4  11   1       27.09       32.38      2.39 o 
  -3  11   1      560.32      565.79      5.91 o 
  -2  11   1        0.07        2.53      1.88 o 
  -1  11   1        3.01        1.47      1.99 o 
   0  11   1      696.20      697.56      6.94 o 
   1  11   1       76.57       63.02      4.11 o 
   2  11   1       45.24       40.95      3.03 o 
   3  11   1      154.54      140.58      6.33 o 
   4  11   1      167.42      180.19     11.89 o 
   5  11   1        6.96       10.77      3.52 o 
   6  11   1        0.96        0.77      3.65 o 
   7  11   1        0.70        0.99      3.70 o 
  -7  12   1        2.12        0.13      3.93 o 
  -6  12   1        9.34        7.50      3.24 o 
  -5  12   1       83.75       87.10      3.13 o 
  -4  12   1        6.29       14.61      2.30 o 
  -3  12   1       76.85       90.25      2.89 o 
  -2  12   1      779.83      748.43     15.97 o 
  -1  12   1      102.59       99.20      2.95 o 
   0  12   1      470.60      471.23      7.95 o 
   1  12   1        3.64       -0.17      2.06 o 
   2  12   1        2.81        5.83      2.07 o 
   3  12   1      188.39      173.83      3.55 o 
   4  12   1      725.77      714.12      6.26 o 
   5  12   1       15.77       18.82      3.72 o 
   6  12   1       23.35       30.21      3.93 o 
   7  12   1       32.77       33.21      4.30 o 
  -6  13   1      179.30      189.01      6.00 o 
  -5  13   1      117.01      119.61      3.40 o 
  -4  13   1        8.66       10.69      2.17 o 
  -3  13   1        0.71        1.09      1.99 o 
  -2  13   1       41.17       44.11      2.56 o 
  -1  13   1      195.82      179.84      3.53 o 
   0  13   1       70.96       93.70      2.88 o 
   1  13   1      102.49       95.17      3.03 o 
   2  13   1       17.71       15.15      2.14 o 
   3  13   1       18.57       17.54      2.45 o 
   4  13   1       25.91       25.08      2.44 o 
   5  13   1        7.45        8.02      4.04 o 
   6  13   1        2.11        6.37      4.14 o 
  -5  14   1        1.58        0.09      2.62 o 
  -4  14   1      218.46      221.57      4.29 o 
  -3  14   1       10.74       15.22      5.01 o 
  -2  14   1       54.69       60.73      2.92 o 
  -1  14   1      213.36      198.54      3.94 o 
   0  14   1        0.57        1.25      2.08 o 
   1  14   1       44.11       61.75      3.99 o 
   2  14   1      190.63      163.17      8.51 o 
   3  14   1       70.18       68.79      5.36 o 
   4  14   1      173.73      176.59     10.41 o 
   5  14   1       27.22       16.37      3.93 o 
  -4  15   1       12.78       20.57      2.97 o 
  -3  15   1       21.20       22.00      3.78 o 
  -2  15   1       25.28       22.04      2.50 o 
  -1  15   1        8.89        7.66      2.98 o 
   0  15   1      467.45      466.09      6.07 o 
   1  15   1       32.93       35.52      2.71 o 
   2  15   1        4.69        1.02      2.24 o 
   3  15   1       11.26       13.03      2.84 o 
  -2  16   1       73.16       74.30      3.28 o 
  -1  16   1       68.70       71.85      3.26 o 
   0  16   1       57.86       74.21      3.80 o 
   1  16   1       44.78       49.77      3.31 o 
 -10   0   2        2.31        0.60      3.64 o 
  -8   0   2       47.28       46.65      3.41 o 
  -6   0   2      640.56      607.14      6.18 o 
  -4   0   2      134.54      133.21      1.67 o 
  -2   0   2     1663.01     1768.48      5.54 o 
   0   0   2     2341.22     2190.49     19.95 o 
   2   0   2       20.31       20.76      1.04 o 
   4   0   2      589.82      582.08     20.12 o 
   6   0   2     1126.24     1112.25      6.39 o 
   8   0   2       93.28       82.51      2.52 o 
  10   0   2      192.67      213.89      6.35 o 
 -11   1   2        1.12        1.72      2.75 o 
 -10   1   2      433.67      423.25     17.75 o 
  -9   1   2        0.23        2.98      2.97 o 
  -8   1   2      341.83      352.81      7.34 o 
  -7   1   2      129.16      132.98      8.16 o 
  -6   1   2      390.33      351.12      9.64 o 
  -5   1   2      807.02      893.66      4.02 o 
  -4   1   2     1051.36     1189.98      7.47 o 
  -3   1   2       35.92       22.50      0.73 o 
  -2   1   2     6210.80     6142.52     19.33 o 
  -1   1   2      132.66      151.46      1.78 o 
   0   1   2      138.44      147.47      4.33 o 
   1   1   2    19328.45    17339.59    196.20 o 
   2   1   2       50.62       49.94      0.80 o 
   3   1   2      182.90      182.07      2.55 o 
   4   1   2     1262.56     1147.40     13.07 o 
   5   1   2      372.95      392.30      2.74 o 
   6   1   2      522.71      561.55      4.66 o 
   7   1   2      211.18      213.28      2.62 o 
   8   1   2        2.37        4.66      1.65 o 
   9   1   2       20.77       17.24      1.86 o 
  10   1   2        4.10        3.18      2.70 o 
 -11   2   2       95.72       93.34      6.57 o 
 -10   2   2       69.37       65.58      4.30 o 
  -9   2   2       42.52       44.38      2.73 o 
  -8   2   2      917.02      915.37     19.82 o 
  -7   2   2       30.99       25.05      2.05 o 
  -6   2   2     1254.62     1307.27      8.92 o 
  -5   2   2      367.25      412.90      2.98 o 
  -4   2   2     1724.75     1951.33     31.46 o 
  -3   2   2     3427.23     3695.55      6.39 o 
  -2   2   2     9741.20     9572.89     67.27 o 
  -1   2   2     3140.10     3425.01     21.76 o 
   0   2   2      203.93      163.68      3.48 o 
   1   2   2     5439.90     5497.00     27.47 o 
   2   2   2      288.27      296.33      2.04 o 
   3   2   2      708.88      703.89     13.70 o 
   4   2   2      748.68      816.23     11.26 o 
   5   2   2      443.42      428.61      5.89 o 
   6   2   2       54.25       51.45      1.55 o 
   7   2   2      145.97      155.11      2.33 o 
   8   2   2       14.83       14.08      2.58 o 
   9   2   2        2.76        2.38      1.76 o 
  10   2   2       71.26       87.88      3.46 o 
 -11   3   2        4.85        5.07      3.58 o 
 -10   3   2        2.34        1.55      2.34 o 
  -9   3   2       53.92       48.09      2.61 o 
  -8   3   2        3.06        1.81      2.21 o 
  -7   3   2      819.49      829.74      8.10 o 
  -6   3   2      436.62      436.92      5.52 o 
  -5   3   2     1425.20     1551.93      6.41 o 
  -4   3   2      478.14      573.16      2.90 o 
  -3   3   2       80.70       96.22      1.24 o 
  -2   3   2      162.48      149.69      2.25 o 
  -1   3   2     1154.13     1224.43     10.80 o 
   0   3   2        3.80        4.61      0.57 o 
   1   3   2     3748.60     3742.03      6.15 o 
   2   3   2      572.97      639.28      3.04 o 
   3   3   2     1012.99     1126.00      5.57 o 
   4   3   2     1050.98     1008.18      5.90 o 
   5   3   2      391.06      410.40     12.78 o 
   6   3   2      126.71      124.45      2.30 o 
   7   3   2       70.27       65.10      2.48 o 
   8   3   2      104.48      105.01      2.95 o 
   9   3   2      163.04      168.33      3.66 o 
  10   3   2        2.49        0.98      2.12 o 
 -11   4   2       62.00       57.72      4.20 o 
 -10   4   2        0.56        0.38      2.56 o 
  -9   4   2       39.36       33.86      2.76 o 
  -8   4   2       14.88       17.14      3.43 o 
  -7   4   2        7.82        7.62      2.79 o 
  -6   4   2      109.02      114.04      3.42 o 
  -5   4   2      827.66      872.86      6.97 o 
  -4   4   2     1034.04     1062.09     23.22 o 
  -3   4   2     3437.06     3727.59     12.82 o 
  -2   4   2      116.85      137.93      6.68 o 
  -1   4   2     4199.22     4330.58     30.23 o 
   0   4   2     1660.40     1673.29     27.97 o 
   1   4   2      597.85      627.13      2.94 o 
   2   4   2      616.49      673.46     11.94 o 
   3   4   2     1148.38     1072.18      4.45 o 
   4   4   2        3.22        0.51      0.98 o 
   5   4   2      253.88      244.62      2.73 o 
   6   4   2      138.97      139.48      4.00 o 
   7   4   2      494.56      514.09      4.89 o 
   8   4   2        0.01       -1.31      2.13 o 
   9   4   2      175.35      175.51      3.87 o 
  10   4   2        5.14       -2.07      2.72 o 
 -10   5   2       47.01       47.41      3.72 o 
  -9   5   2      277.73      286.00      6.40 o 
  -8   5   2      462.44      440.50      6.95 o 
  -7   5   2      568.39      577.85      7.16 o 
  -6   5   2      152.53      152.01      3.90 o 
  -5   5   2        1.52       -0.08      1.89 o 
  -4   5   2       15.29       19.54      2.13 o 
  -3   5   2      826.00      928.32      6.50 o 
  -2   5   2     5271.82     5672.26     22.11 o 
  -1   5   2      116.40      110.55      1.25 o 
   0   5   2       18.71       16.90      0.99 o 
   1   5   2     4080.26     4146.83      8.25 o 
   2   5   2      610.09      569.63     12.19 o 
   3   5   2      165.86      121.16      5.21 o 
   4   5   2      133.60      134.90      4.55 o 
   5   5   2       11.29       10.15      2.50 o 
   6   5   2       13.72       19.72      2.81 o 
   7   5   2       27.05       31.87      3.25 o 
   8   5   2       27.03       22.92      2.31 o 
   9   5   2      122.71      126.69      4.55 o 
 -10   6   2        6.16       -0.57      2.49 o 
  -9   6   2       33.99       31.28      3.69 o 
  -8   6   2       21.99       21.59      3.20 o 
  -7   6   2      212.60      214.07      4.96 o 
  -6   6   2       35.74       28.17      2.93 o 
  -5   6   2      109.56      112.00      3.34 o 
  -4   6   2      881.26      825.36      5.49 o 
  -3   6   2       41.09       54.36      1.97 o 
  -2   6   2     2656.78     2841.66     24.05 o 
  -1   6   2      376.65      359.21      3.95 o 
   0   6   2     1301.43     1442.99      5.33 o 
   1   6   2      815.96      889.76      7.06 o 
   2   6   2        0.87        0.09      1.05 o 
   3   6   2        0.14        0.54      1.84 o 
   4   6   2      160.74      167.44      3.87 o 
   5   6   2      563.19      552.17      6.69 o 
   6   6   2      926.32      868.89      8.82 o 
   7   6   2      157.24      152.62      4.85 o 
   8   6   2       18.84       20.69      2.41 o 
   9   6   2        0.24        1.86      3.20 o 
 -10   7   2       22.21       25.41      3.83 o 
  -9   7   2        4.94        5.29      3.14 o 
  -8   7   2       51.53       58.63      4.10 o 
  -7   7   2        1.22        1.59      2.99 o 
  -6   7   2      374.30      386.70      6.01 o 
  -5   7   2       14.98       11.59      2.44 o 
  -4   7   2      326.38      365.36      3.63 o 
  -3   7   2      190.78      207.92      3.85 o 
  -2   7   2      138.94      153.89      3.19 o 
  -1   7   2      315.01      308.38      2.89 o 
   0   7   2     1349.12     1464.80      6.44 o 
   1   7   2      930.13      975.07     21.27 o 
   2   7   2     1079.48      976.23      7.95 o 
   3   7   2      811.84      835.62      4.94 o 
   4   7   2      420.78      402.92      5.80 o 
   5   7   2       39.72       32.87      3.07 o 
   6   7   2      300.28      270.18      5.70 o 
   7   7   2        8.07        5.07      3.33 o 
   8   7   2       22.38       26.50      4.04 o 
   9   7   2       54.30       55.59      4.22 o 
  -9   8   2       17.98       17.23      3.63 o 
  -8   8   2       61.89       69.33      4.03 o 
  -7   8   2        3.78        5.82      3.14 o 
  -6   8   2      157.78      157.83      4.57 o 
  -5   8   2      148.83      141.79      4.12 o 
  -4   8   2     1831.30     1873.32      7.94 o 
  -3   8   2      156.88      168.63      3.57 o 
  -2   8   2      224.98      195.53      3.78 o 
  -1   8   2      361.24      389.85      3.46 o 
   0   8   2       25.87       26.93      1.52 o 
   1   8   2      693.35      695.97      7.12 o 
   2   8   2       46.93       51.42      1.83 o 
   3   8   2      138.72      129.68      2.50 o 
   4   8   2       49.35       52.09      3.39 o 
   5   8   2      362.27      357.55      6.26 o 
   6   8   2      364.21      346.08      6.56 o 
   7   8   2      103.04      101.37      4.68 o 
   8   8   2       98.98       93.97      4.73 o 
   9   8   2        0.17       -2.94      4.35 o 
  -9   9   2       31.59       24.55      3.70 o 
  -8   9   2       21.56       22.90      3.46 o 
  -7   9   2        1.18        1.67      3.01 o 
  -6   9   2       23.73       24.79      3.37 o 
  -5   9   2       10.63        9.32      2.10 o 
  -4   9   2      126.69      127.01      3.17 o 
  -3   9   2      160.94      164.15      3.80 o 
  -2   9   2      298.83      304.49      6.56 o 
  -1   9   2       13.69       12.77      1.64 o 
   0   9   2       44.58       31.93      1.76 o 
   1   9   2       67.07       65.28      2.06 o 
   2   9   2      446.18      444.22      9.23 o 
   3   9   2     2087.85     2044.71     26.30 o 
   4   9   2      791.69      751.59      8.33 o 
   5   9   2      462.34      430.53      6.95 o 
   6   9   2        5.78        3.64      3.21 o 
   7   9   2       31.21       42.59      4.04 o 
   8   9   2       42.83       45.36      4.42 o 
  -8  10   2      114.09      120.57      5.09 o 
  -7  10   2      401.01      386.42      7.04 o 
  -6  10   2       91.08       90.89      4.18 o 
  -5  10   2       76.60       78.35      2.79 o 
  -4  10   2     1093.93     1102.69     20.33 o 
  -3  10   2      113.50      107.80      6.93 o 
  -2  10   2       90.88       92.05      2.53 o 
  -1  10   2      335.96      323.75      4.37 o 
   0  10   2      176.06      170.60      2.93 o 
   1  10   2     1964.27     2007.32     17.12 o 
   2  10   2       46.32       49.75      2.25 o 
   3  10   2      176.05      177.66      3.19 o 
   4  10   2      420.64      392.52      6.58 o 
   5  10   2       43.91       50.76      3.56 o 
   6  10   2        4.92        0.73      2.84 o 
   7  10   2       86.54       87.40      4.53 o 
   8  10   2       25.46       33.86      4.75 o 
  -8  11   2        0.28        4.23      3.43 o 
  -7  11   2       28.16       27.41      3.52 o 
  -6  11   2       29.13       24.07      3.32 o 
  -5  11   2      251.36      256.57      4.12 o 
  -4  11   2      146.42      126.71      3.09 o 
  -3  11   2      330.50      339.53      7.06 o 
  -2  11   2       10.34        7.17      1.99 o 
  -1  11   2       21.39       17.18      2.08 o 
   0  11   2       35.20       34.54      2.17 o 
   1  11   2        3.68        4.36      1.84 o 
   2  11   2      113.85      101.67      2.75 o 
   3  11   2        5.30        6.81      1.94 o 
   4  11   2      163.15      161.54      8.83 o 
   5  11   2       58.12       61.60      4.27 o 
   6  11   2       20.59       26.11      4.08 o 
   7  11   2      104.57       99.61      5.43 o 
  -7  12   2        5.91        3.00      3.10 o 
  -6  12   2       43.45       46.41      3.88 o 
  -5  12   2       32.97       35.72      4.91 o 
  -4  12   2        2.56        4.27      2.17 o 
  -3  12   2       19.12       16.74      2.30 o 
  -2  12   2      694.07      674.75     12.23 o 
  -1  12   2       51.94       47.85      2.58 o 
   0  12   2      264.87      237.82      3.70 o 
   1  12   2        5.19        3.48      1.97 o 
   2  12   2       11.68        8.14      3.36 o 
   3  12   2        1.16        2.53      1.94 o 
   4  12   2       75.45       83.88      4.94 o 
   5  12   2       79.29       78.92      4.35 o 
   6  12   2      171.98      168.52      5.62 o 
  -6  13   2       19.92       28.37      4.10 o 
  -5  13   2        0.02        0.67      2.11 o 
  -4  13   2       50.30       47.73      4.53 o 
  -3  13   2      425.74      429.36      5.18 o 
  -2  13   2       20.67       25.71      2.44 o 
  -1  13   2       59.17       52.97      3.59 o 
   0  13   2       34.03       40.90      2.53 o 
   1  13   2        0.23       -2.30      4.04 o 
   2  13   2      305.72      289.45      4.33 o 
   3  13   2      285.96      291.61      4.32 o 
   4  13   2       82.84       83.23      4.65 o 
   5  13   2        8.01        7.35      3.67 o 
  -5  14   2      191.85      198.57      5.62 o 
  -4  14   2      192.16      202.48      5.40 o 
  -3  14   2        0.65       -0.99      2.71 o 
  -2  14   2        1.12       -0.37      2.36 o 
  -1  14   2        1.05        0.03      2.91 o 
   0  14   2        9.37        9.49      3.90 o 
   1  14   2      368.23      344.73      4.90 o 
   2  14   2        1.14        2.11      3.83 o 
   3  14   2       53.38       58.52      4.52 o 
   4  14   2        2.40        4.48      3.89 o 
  -4  15   2       38.33       38.62      3.39 o 
  -3  15   2      247.32      260.14      4.63 o 
  -2  15   2       30.83       33.49      3.24 o 
  -1  15   2       33.64       30.35      4.53 o 
   0  15   2       39.81       45.20      4.56 o 
   1  15   2       22.12       29.18      3.96 o 
   2  15   2       89.76       84.54      4.64 o 
   3  15   2      119.66      149.69      6.06 o 
  -1  16   2       46.17       40.89      2.95 o 
   0  16   2       29.38       23.80      3.70 o 
   1  16   2      181.27      219.48      6.37 o 
 -11   0   3       49.08       56.30      4.16 o 
  -9   0   3      196.20      181.21      5.01 o 
  -7   0   3      776.75      787.92      7.66 o 
  -5   0   3     6642.66     6916.88     11.69 o 
  -3   0   3    13041.33    12690.59     72.32 o 
  -1   0   3     1008.42      954.48      6.86 o 
   1   0   3    10447.23     9633.81    117.73 o 
   3   0   3     1198.19     1203.74     16.38 o 
   5   0   3       95.77      101.54      2.13 o 
   7   0   3      827.33      869.49      6.01 o 
   9   0   3       85.48       81.03      4.12 o 
 -11   1   3       31.18       29.03      3.70 o 
 -10   1   3       39.01       31.67      2.64 o 
  -9   1   3       18.90       16.59      2.33 o 
  -8   1   3       33.01       32.90      2.34 o 
  -7   1   3       83.14       92.73      2.84 o 
  -6   1   3       20.99       20.14      1.37 o 
  -5   1   3     3788.06     3954.13     10.56 o 
  -4   1   3        3.19        1.04      0.75 o 
  -3   1   3      307.32      305.02      4.13 o 
  -2   1   3     4084.99     4283.84     13.73 o 
  -1   1   3     4659.32     4561.42      7.04 o 
   0   1   3    14799.90    13842.99     44.59 o 
   1   1   3    49667.55    40218.84    141.22 o 
   2   1   3        1.06        2.80      0.51 o 
   3   1   3        0.15        0.40      0.41 o 
   4   1   3      264.52      281.65      2.61 o 
   5   1   3        4.06        3.74      0.99 o 
   6   1   3     1403.74     1410.26      5.62 o 
   7   1   3      319.81      323.74      2.78 o 
   8   1   3        5.28        5.92      1.40 o 
   9   1   3        3.12        2.51      1.83 o 
  10   1   3       66.85       68.43      5.42 o 
 -11   2   3       77.53       74.41      3.21 o 
 -10   2   3       10.26       10.31      2.50 o 
  -9   2   3        0.26       -0.45      2.04 o 
  -8   2   3      270.29      250.37      6.24 o 
  -7   2   3      403.07      426.28      5.94 o 
  -6   2   3        0.02        0.98      2.13 o 
  -5   2   3      144.66      206.16      3.36 o 
  -4   2   3      960.83     1037.68      4.09 o 
  -3   2   3     2476.66     2474.90     15.69 o 
  -2   2   3      749.75      787.27      7.89 o 
  -1   2   3     5133.58     5278.58     19.25 o 
   0   2   3     6195.45     6053.91     30.56 o 
   1   2   3    11660.58    11037.32     42.38 o 
   2   2   3      205.91      236.66      1.31 o 
   3   2   3     2463.78     2592.73     15.09 o 
   4   2   3      127.15      141.71      1.67 o 
   5   2   3      594.86      577.04      3.34 o 
   6   2   3      262.33      261.52      3.07 o 
   7   2   3       14.37       16.91      1.32 o 
   8   2   3        0.05        0.66      1.67 o 
   9   2   3       21.51       22.65      2.04 o 
  10   2   3        0.02        0.01      2.69 o 
 -11   3   3       20.53       22.02      2.79 o 
 -10   3   3      116.51      114.38      6.78 o 
  -9   3   3        0.01       -0.93      2.26 o 
  -8   3   3      223.53      206.04      4.96 o 
  -7   3   3      120.00      130.40      3.94 o 
  -6   3   3       10.89        7.98      2.08 o 
  -5   3   3      861.80      792.13      3.89 o 
  -4   3   3      529.14      499.39     13.00 o 
  -3   3   3      287.47      345.94      1.95 o 
  -2   3   3       12.58       10.63      0.59 o 
  -1   3   3        3.44        2.80      0.46 o 
   0   3   3        7.51       11.59      0.88 o 
   1   3   3     2488.47     2437.27      4.40 o 
   2   3   3       56.96       56.38      1.27 o 
   3   3   3      149.61      160.18      4.18 o 
   4   3   3      127.03      148.73     35.28 o 
   5   3   3       14.97       11.63      1.12 o 
   6   3   3      260.23      256.13      2.65 o 
   7   3   3       15.40       14.81      2.07 o 
   8   3   3       45.37       41.89      2.41 o 
   9   3   3        0.11        0.73      1.81 o 
 -11   4   3        7.63        9.47      2.85 o 
 -10   4   3      111.47       96.04      5.67 o 
  -9   4   3       63.70       65.69      3.82 o 
  -8   4   3       16.42       14.72      3.13 o 
  -7   4   3      410.28      405.81      5.93 o 
  -6   4   3        0.42        2.13      2.25 o 
  -5   4   3        3.63       10.22      4.08 o 
  -4   4   3     2469.96     2648.32     13.06 o 
  -3   4   3      847.66      875.62      3.70 o 
  -2   4   3      451.23      450.40      6.37 o 
  -1   4   3     1094.41     1131.22      5.74 o 
   0   4   3     1074.50     1012.64      5.43 o 
   1   4   3       39.67       39.51      2.64 o 
   2   4   3     3593.56     3556.78     42.47 o 
   3   4   3        0.14        1.58      1.03 o 
   4   4   3      100.05       95.99      1.85 o 
   5   4   3       95.91       92.73      3.99 o 
   6   4   3      238.70      225.66      3.25 o 
   7   4   3       18.13       12.11      1.88 o 
   8   4   3        7.25        6.29      2.16 o 
   9   4   3        1.66        4.06      3.33 o 
 -10   5   3      219.26      209.52      4.51 o 
  -9   5   3        6.78        8.29      3.42 o 
  -8   5   3       31.73       36.70      3.21 o 
  -7   5   3        0.89        1.64      2.81 o 
  -6   5   3       23.88       21.64      2.56 o 
  -5   5   3        2.88        1.91      0.94 o 
  -4   5   3      639.69      568.70      9.02 o 
  -3   5   3       66.61       62.90      1.57 o 
  -2   5   3      162.13      141.87      3.56 o 
  -1   5   3     3308.60     3495.73      7.46 o 
   0   5   3      131.38      135.99      1.66 o 
   1   5   3       17.49       28.79      1.07 o 
   2   5   3      143.60      171.77      3.24 o 
   3   5   3        0.42        1.55      1.04 o 
   4   5   3      509.65      523.38      3.80 o 
   5   5   3       24.60       24.02      1.52 o 
   6   5   3      354.30      389.36      6.18 o 
   7   5   3        7.12        7.65      1.95 o 
   8   5   3       20.32       23.93      2.47 o 
   9   5   3        8.36        8.16      3.66 o 
 -10   6   3        3.23       -2.25      3.32 o 
  -9   6   3        0.94       -0.46      3.38 o 
  -8   6   3      326.16      301.86      5.92 o 
  -7   6   3      597.92      600.95      7.39 o 
  -6   6   3      143.45      135.50      3.88 o 
  -5   6   3     1659.56     1689.78      9.95 o 
  -4   6   3      801.86      875.78      9.06 o 
  -3   6   3       25.99       35.25      1.65 o 
  -2   6   3       27.22       34.68      1.09 o 
  -1   6   3      136.12      183.97      4.95 o 
   0   6   3     1854.11     1843.17      5.97 o 
   1   6   3      321.65      365.11      5.95 o 
   2   6   3       73.02       42.47      1.36 o 
   3   6   3      180.85      184.13      3.74 o 
   4   6   3        1.05        1.81      1.27 o 
   5   6   3       46.73       52.78      3.32 o 
   6   6   3      322.87      302.45      5.70 o 
   7   6   3       15.04       18.55      3.58 o 
   8   6   3        4.33        6.12      3.68 o 
   9   6   3       90.96       95.43      5.18 o 
 -10   7   3      109.41      123.80      5.16 o 
  -9   7   3        0.01       -1.35      3.00 o 
  -8   7   3       60.63       67.73      3.99 o 
  -7   7   3       79.85       78.94      3.70 o 
  -6   7   3      136.09      133.19      3.96 o 
  -5   7   3        4.60        4.76      2.63 o 
  -4   7   3     1443.62     1468.69      5.91 o 
  -3   7   3        0.21        0.48      1.05 o 
  -2   7   3     1548.45     1656.42      5.12 o 
  -1   7   3      789.29      708.38      4.13 o 
   0   7   3      275.08      263.72      2.69 o 
   1   7   3      954.77     1007.51      6.32 o 
   2   7   3        4.70        7.26      3.48 o 
   3   7   3      412.95      391.68      5.47 o 
   4   7   3      192.71      193.40      4.47 o 
   5   7   3      198.75      202.02      4.91 o 
   6   7   3       50.77       45.31      3.58 o 
   7   7   3        0.91        0.06      3.44 o 
   8   7   3        1.05        0.64      3.55 o 
   9   7   3        8.42        5.49      3.54 o 
 -10   8   3      104.01      105.43      4.81 o 
  -9   8   3        0.91        4.09      3.62 o 
  -8   8   3       42.09       43.38      3.66 o 
  -7   8   3       85.68       89.92      4.06 o 
  -6   8   3      306.29      287.31      5.33 o 
  -5   8   3      798.08      791.61      5.69 o 
  -4   8   3      987.83      973.38      7.98 o 
  -3   8   3      229.64      243.46      2.46 o 
  -2   8   3      834.54      868.12      7.28 o 
  -1   8   3      778.96      786.66      4.73 o 
   0   8   3       69.84       54.58      1.73 o 
   1   8   3      162.80      175.00      2.53 o 
   2   8   3      730.66      712.47      8.69 o 
   3   8   3      955.26      934.38      9.78 o 
   4   8   3      272.01      261.08      5.32 o 
   5   8   3       27.81       27.00      3.31 o 
   6   8   3        0.15        2.00      3.01 o 
   7   8   3      216.02      185.34      5.58 o 
   8   8   3       45.27       46.03      3.92 o 
  -9   9   3        0.01       -1.87      3.76 o 
  -8   9   3      184.65      181.95      5.57 o 
  -7   9   3        1.34        1.44      3.05 o 
  -6   9   3       17.07       17.05      2.78 o 
  -5   9   3       17.85       19.11      4.48 o 
  -4   9   3      148.41      160.44      3.36 o 
  -3   9   3       34.34       36.90      1.54 o 
  -2   9   3      165.59      177.53      4.10 o 
  -1   9   3        1.08        2.97      2.00 o 
   0   9   3       11.44        6.92      1.46 o 
   1   9   3      152.90      157.76      2.64 o 
   2   9   3       13.95       15.30      1.78 o 
   3   9   3       88.11       86.12      2.46 o 
   4   9   3      978.10      957.11      9.54 o 
   5   9   3       60.97       71.28      4.21 o 
   6   9   3        6.70        7.93      3.15 o 
   7   9   3        0.07        1.04      3.40 o 
   8   9   3        0.38        0.24      4.22 o 
  -9  10   3       15.06       14.38      4.13 o 
  -8  10   3       24.80       25.82      3.97 o 
  -7  10   3       41.09       51.14      4.00 o 
  -6  10   3       81.81       86.43      4.13 o 
  -5  10   3      114.05      113.65      2.37 o 
  -4  10   3      129.12      116.47      2.30 o 
  -3  10   3       17.31       14.06      1.53 o 
  -2  10   3     2171.58     2183.68     30.21 o 
  -1  10   3       60.23       49.77      2.14 o 
   0  10   3        2.31       -0.85      1.71 o 
   1  10   3      824.22      823.60      5.61 o 
   2  10   3      293.61      273.31      5.89 o 
   3  10   3        0.48        1.02      1.77 o 
   4  10   3      291.49      271.23      5.83 o 
   5  10   3        0.41       -0.24      3.34 o 
   6  10   3       36.16       32.74      4.11 o 
   7  10   3       16.19       24.49      4.30 o 
  -8  11   3      184.57      185.88      5.90 o 
  -7  11   3       18.78       18.76      3.37 o 
  -6  11   3      343.93      340.50      6.49 o 
  -5  11   3      141.91      132.01      3.29 o 
  -4  11   3      352.92      360.00      6.24 o 
  -3  11   3       85.56       83.00      2.68 o 
  -2  11   3      716.09      740.97     10.12 o 
  -1  11   3      302.52      290.00      9.04 o 
   0  11   3      937.45      925.63      6.23 o 
   1  11   3       81.36       78.08      3.66 o 
   2  11   3      260.65      230.10      3.53 o 
   3  11   3       11.93       13.89      3.32 o 
   4  11   3        1.82        3.44      3.33 o 
   5  11   3       58.78       74.81      4.47 o 
   6  11   3       24.16       26.19      3.79 o 
   7  11   3       11.67        8.29      4.07 o 
  -7  12   3        0.06       -3.36      3.36 o 
  -6  12   3       41.15       43.08      3.69 o 
  -5  12   3      178.60      185.71      3.77 o 
  -4  12   3       70.54       72.11      2.88 o 
  -3  12   3       22.43       26.24      2.38 o 
  -2  12   3      255.13      279.67     10.12 o 
  -1  12   3       73.77       73.02      2.57 o 
   0  12   3       16.41       11.16      2.03 o 
   1  12   3       24.84       28.24      2.16 o 
   2  12   3       72.36       75.93      4.31 o 
   3  12   3       64.73       56.44      4.16 o 
   4  12   3      213.46      233.91      6.24 o 
   5  12   3        9.62        6.70      3.32 o 
   6  12   3      111.38      120.92      5.38 o 
  -6  13   3       57.95       74.06      4.54 o 
  -5  13   3        7.55       10.15      2.43 o 
  -4  13   3       22.12       25.01      3.44 o 
  -3  13   3       55.83       49.64      4.67 o 
  -2  13   3       13.44       14.69      2.09 o 
  -1  13   3       40.66       50.32      3.01 o 
   0  13   3      487.09      505.05     16.45 o 
   1  13   3        1.95       -0.42      3.61 o 
   2  13   3       45.76       45.53      4.03 o 
   3  13   3       13.91       15.15      3.99 o 
   4  13   3      171.74      164.62      5.83 o 
   5  13   3        2.89       -0.25      3.24 o 
  -5  14   3       19.79       21.57      2.52 o 
  -4  14   3       20.90       22.53      2.78 o 
  -3  14   3        0.08       -1.91      2.39 o 
  -2  14   3       98.94       98.83      3.17 o 
  -1  14   3       83.48       89.29      4.44 o 
   0  14   3       21.72       17.30      3.54 o 
   1  14   3      144.97      141.83      5.50 o 
   2  14   3       14.81       15.86      4.12 o 
   3  14   3        4.36        4.32      3.67 o 
   4  14   3        0.29        1.31      4.10 o 
  -4  15   3       43.20       45.47      2.94 o 
  -3  15   3        1.06       -1.96      2.36 o 
  -2  15   3        3.57        3.32      3.50 o 
  -1  15   3       74.59       62.58      4.73 o 
   0  15   3        0.08        1.39      3.31 o 
   1  15   3       35.87       38.16      4.32 o 
   2  15   3       12.55       10.35      3.36 o 
   3  15   3       92.39      116.17      5.53 o 
 -10   0   4       31.15       35.28      4.02 o 
  -8   0   4      293.92      307.36      5.74 o 
  -6   0   4     1665.67     1681.06      6.51 o 
  -4   0   4        4.06        6.51      1.41 o 
  -2   0   4    10647.39    10910.18    215.01 o 
   0   0   4     3207.77     3251.50     12.47 o 
   2   0   4      282.78      250.53      1.57 o 
   4   0   4     2508.62     2526.75     22.63 o 
   6   0   4      309.80      281.62      3.50 o 
   8   0   4       85.20       81.92      3.40 o 
 -11   1   4       17.40       13.62      2.45 o 
 -10   1   4        2.25        0.30      2.48 o 
  -9   1   4      339.82      334.54      4.64 o 
  -8   1   4      481.74      508.37      4.88 o 
  -7   1   4        5.38        3.58      1.72 o 
  -6   1   4        0.07        0.36      1.05 o 
  -5   1   4      175.59      216.50      2.75 o 
  -4   1   4       65.92       69.79      1.22 o 
  -3   1   4      827.65      899.12      3.24 o 
  -2   1   4    12459.01    12066.92     86.34 o 
  -1   1   4     3534.22     3481.82     10.43 o 
   0   1   4     4131.66     4152.99     16.39 o 
   1   1   4      107.96       98.26      0.68 o 
   2   1   4       14.67       20.53      1.33 o 
   3   1   4       53.07       44.04      0.83 o 
   4   1   4      993.27      974.31     11.10 o 
   5   1   4       74.09       71.54      1.91 o 
   6   1   4       27.08       25.51      1.58 o 
   7   1   4      233.12      218.82      3.81 o 
   8   1   4       55.07       61.40      1.86 o 
   9   1   4        3.09       -0.61      4.18 o 
 -11   2   4       25.08       21.32      4.00 o 
 -10   2   4       73.64       80.26      3.18 o 
  -9   2   4      147.15      166.36      3.61 o 
  -8   2   4      749.07      766.97     11.62 o 
  -7   2   4      730.20      742.60      7.42 o 
  -6   2   4       38.88       37.35      1.54 o 
  -5   2   4      315.80      336.90      7.75 o 
  -4   2   4      596.53      644.84      3.26 o 
  -3   2   4      170.12      221.33      2.65 o 
  -2   2   4      898.65      869.13      4.60 o 
  -1   2   4     3764.01     3706.38      7.59 o 
   0   2   4      340.51      369.67      3.28 o 
   1   2   4       61.16       52.93      0.59 o 
   2   2   4       99.04      126.40      1.22 o 
   3   2   4      328.55      332.61      3.33 o 
   4   2   4      581.93      655.65      5.75 o 
   5   2   4      133.22      126.40      1.69 o 
   6   2   4        1.66        2.84      1.21 o 
   7   2   4        6.09        5.87      1.31 o 
   8   2   4       81.38       79.58      2.37 o 
   9   2   4        0.01       -1.87      2.39 o 
 -11   3   4       56.26       52.70      3.34 o 
 -10   3   4      115.23      123.98      3.57 o 
  -9   3   4        8.92       10.09      2.27 o 
  -8   3   4      354.74      349.07      5.95 o 
  -7   3   4      811.11      800.47      7.76 o 
  -6   3   4        9.74        8.27      1.26 o 
  -5   3   4      491.45      469.70      7.31 o 
  -4   3   4       13.67       15.46      1.09 o 
  -3   3   4     1560.71     1717.59     11.10 o 
  -2   3   4      713.61      738.59      3.47 o 
  -1   3   4     3405.07     3517.13      8.84 o 
   0   3   4       89.74       93.36      2.18 o 
   1   3   4      856.28      837.41      3.15 o 
   2   3   4        1.12        0.81      0.65 o 
   3   3   4      305.49      280.79      3.72 o 
   4   3   4      281.96      275.30      3.21 o 
   5   3   4       18.25       16.94      1.23 o 
   6   3   4       30.13       29.74      1.48 o 
   7   3   4      184.93      176.85      2.74 o 
   8   3   4        0.65       -0.14      2.31 o 
   9   3   4       71.20       81.24      6.48 o 
 -11   4   4        6.27       12.38      2.89 o 
 -10   4   4       12.37       13.46      2.58 o 
  -9   4   4        6.48        1.65      3.05 o 
  -8   4   4      248.13      249.15      5.24 o 
  -7   4   4        0.07        0.90      2.35 o 
  -6   4   4      193.52      200.88      4.08 o 
  -5   4   4       52.57       50.79      1.44 o 
  -4   4   4     1098.00     1170.54     25.28 o 
  -3   4   4     2167.61     2169.74     15.82 o 
  -2   4   4     1942.61     2080.54     14.86 o 
  -1   4   4      252.91      224.87      1.50 o 
   0   4   4      343.81      352.45      1.74 o 
   1   4   4      386.88      424.22      4.11 o 
   2   4   4      194.93      200.32      2.29 o 
   3   4   4      167.22      149.60      2.19 o 
   4   4   4        1.18        2.18      1.19 o 
   5   4   4      175.72      177.35      3.07 o 
   6   4   4      114.40      113.17      3.33 o 
   7   4   4       73.51       81.39      3.99 o 
   8   4   4        4.02        3.91      2.39 o 
   9   4   4       63.88       71.91      3.31 o 
 -10   5   4       42.33       51.88      3.77 o 
  -9   5   4        7.90       12.16      3.33 o 
  -8   5   4      124.38      117.67      4.14 o 
  -7   5   4      557.37      550.00      6.85 o 
  -6   5   4      828.59      836.83      7.44 o 
  -5   5   4        2.14        0.04      1.04 o 
  -4   5   4        2.98        2.62      1.01 o 
  -3   5   4        6.48        9.38      0.78 o 
  -2   5   4       31.44       24.87      2.70 o 
  -1   5   4     1846.58     1941.99     20.53 o 
   0   5   4      823.13      825.14     10.35 o 
   1   5   4     2406.06     2483.67      6.21 o 
   2   5   4     1534.19     1588.11      8.71 o 
   3   5   4      801.76      762.34      4.53 o 
   4   5   4        2.19        0.71      1.22 o 
   5   5   4       79.98       84.88      3.07 o 
   6   5   4       59.59       62.57      3.51 o 
   7   5   4      171.11      158.45      4.91 o 
   8   5   4      192.56      196.15      5.69 o 
   9   5   4        6.51        6.66      2.65 o 
 -10   6   4       38.87       35.47      3.95 o 
  -9   6   4       45.21       45.29      3.63 o 
  -8   6   4      148.26      139.93      4.41 o 
  -7   6   4      447.38      435.68      6.36 o 
  -6   6   4       16.69       15.11      2.36 o 
  -5   6   4      258.60      269.74      2.78 o 
  -4   6   4      163.71      144.87      1.61 o 
  -3   6   4     2458.85     2480.83      9.54 o 
  -2   6   4        1.54        4.90      0.56 o 
  -1   6   4     2272.36     2228.15     21.67 o 
   0   6   4     1092.87     1058.47     11.40 o 
   1   6   4       41.91       49.22      1.37 o 
   2   6   4      316.36      320.33      4.51 o 
   3   6   4      623.74      597.49      6.26 o 
   4   6   4       29.01       26.42      1.75 o 
   5   6   4      254.80      234.62      4.93 o 
   6   6   4      422.64      401.79      6.68 o 
   7   6   4       16.66       20.46      3.62 o 
   8   6   4       19.67       18.00      3.53 o 
 -10   7   4        3.95        3.15      3.84 o 
  -9   7   4        0.01       -2.47      3.43 o 
  -8   7   4       43.29       43.88      3.33 o 
  -7   7   4      250.71      254.68      5.28 o 
  -6   7   4        0.11       -0.43      2.62 o 
  -5   7   4     1594.50     1544.50      9.89 o 
  -4   7   4      278.59      261.92      4.09 o 
  -3   7   4      438.60      414.09      2.88 o 
  -2   7   4       74.62       87.39      1.51 o 
  -1   7   4       15.50       10.27      1.19 o 
   0   7   4      404.54      380.48      3.11 o 
   1   7   4      460.57      427.43      6.36 o 
   2   7   4      776.70      731.41      4.37 o 
   3   7   4      125.40      123.49      3.68 o 
   4   7   4      164.02      161.99      4.30 o 
   5   7   4      270.91      269.73      5.51 o 
   6   7   4       47.74       56.29      4.01 o 
   7   7   4      240.47      202.05      5.79 o 
   8   7   4        0.10       -1.09      3.81 o 
 -10   8   4      167.52      203.61      6.31 o 
  -9   8   4       28.57       41.08      4.12 o 
  -8   8   4       93.99       93.68      4.42 o 
  -7   8   4      335.09      326.59      5.94 o 
  -6   8   4      632.55      617.32      7.19 o 
  -5   8   4     2642.04     2567.85     33.20 o 
  -4   8   4      167.78      162.63      1.94 o 
  -3   8   4      689.92      663.17      5.33 o 
  -2   8   4       37.11       26.46      1.62 o 
  -1   8   4      153.32      146.84      2.34 o 
   0   8   4      123.47      113.48      2.15 o 
   1   8   4     2221.05     2235.95     21.13 o 
   2   8   4      207.21      202.94      2.73 o 
   3   8   4      290.83      304.60      5.37 o 
   4   8   4        5.86        5.34      3.09 o 
   5   8   4        2.25       -0.44      3.06 o 
   6   8   4      287.85      308.04      6.30 o 
   7   8   4        3.75        4.50      3.39 o 
   8   8   4        5.98       10.15      3.39 o 
  -9   9   4      176.31      176.94      5.51 o 
  -8   9   4       32.86       20.29      3.02 o 
  -7   9   4       24.13       24.78      2.98 o 
  -6   9   4        2.50        1.46      2.48 o 
  -5   9   4      242.06      240.52      4.69 o 
  -4   9   4       51.56       44.07      1.43 o 
  -3   9   4      886.54      831.36      7.31 o 
  -2   9   4     1357.32     1323.33     33.63 o 
  -1   9   4      544.20      529.56      4.37 o 
   0   9   4      123.28      128.07      2.45 o 
   1   9   4      268.31      241.32      6.73 o 
   2   9   4      203.97      210.07      4.81 o 
   3   9   4       47.26       54.72      3.48 o 
   4   9   4      190.59      174.93      4.88 o 
   5   9   4       19.66       12.48      3.47 o 
   6   9   4        4.42       -1.14      3.65 o 
   7   9   4        1.46        1.32      3.82 o 
  -9  10   4       40.76       40.76      3.66 o 
  -8  10   4      198.80      224.12      6.08 o 
  -7  10   4        4.97        9.96      3.38 o 
  -6  10   4       29.17       28.17      2.32 o 
  -5  10   4      434.26      429.00      6.08 o 
  -4  10   4      218.88      222.00      2.82 o 
  -3  10   4       85.70       74.68      2.82 o 
  -2  10   4     1395.09     1378.41     13.36 o 
  -1  10   4      174.01      164.74      2.92 o 
   0  10   4       23.62       21.54      3.52 o 
   1  10   4      358.04      358.40      6.18 o 
   2  10   4      116.27      127.14      4.32 o 
   3  10   4        0.33       -2.68      3.16 o 
   4  10   4        0.58        1.69      3.31 o 
   5  10   4        1.44        1.26      3.37 o 
   6  10   4       88.18       89.84      4.46 o 
   7  10   4        6.50        6.41      3.27 o 
  -8  11   4       82.26       92.86      4.96 o 
  -7  11   4       91.74       90.76      4.12 o 
  -6  11   4       69.06       64.91      3.05 o 
  -5  11   4       52.31       55.31      2.04 o 
  -4  11   4      111.20      101.86      4.78 o 
  -3  11   4      307.49      321.06      8.46 o 
  -2  11   4       28.49       21.00      2.01 o 
  -1  11   4      138.72      137.36      5.08 o 
   0  11   4      210.90      194.48      5.10 o 
   1  11   4       25.57       20.15      3.47 o 
   2  11   4        0.33        0.87      3.12 o 
   3  11   4      102.76       93.50      4.46 o 
   4  11   4       21.45       21.20      3.80 o 
   5  11   4       57.29       58.64      3.96 o 
   6  11   4        1.52        2.78      4.03 o 
  -7  12   4       38.83       29.08      3.45 o 
  -6  12   4        6.85        7.95      2.88 o 
  -5  12   4      404.69      394.93      7.29 o 
  -4  12   4      180.12      183.47      5.22 o 
  -3  12   4      396.07      386.14      7.89 o 
  -2  12   4        0.50       -0.32      2.12 o 
  -1  12   4      110.39       99.01      4.34 o 
   0  12   4       59.89       56.72      4.08 o 
   1  12   4      216.49      232.35      5.82 o 
   2  12   4      178.05      171.49      5.33 o 
   3  12   4       52.93       53.26      4.29 o 
   4  12   4        1.42       -0.22      3.79 o 
   5  12   4       21.35       22.61      3.79 o 
   6  12   4        0.81        1.43      4.33 o 
  -6  13   4        0.07        0.38      2.35 o 
  -5  13   4        0.07        0.12      2.66 o 
  -4  13   4       75.84       73.70      2.89 o 
  -3  13   4      328.12      364.40      7.13 o 
  -2  13   4       78.70       81.03      4.73 o 
  -1  13   4      249.30      233.15      6.19 o 
   0  13   4       14.30        8.76      3.71 o 
   1  13   4      248.85      230.58      6.06 o 
   2  13   4       33.85       24.85      4.02 o 
   3  13   4       96.73       88.31      4.78 o 
   4  13   4       32.05       31.69      4.39 o 
   5  13   4      290.20      283.80      7.18 o 
  -5  14   4      108.60      109.35      3.52 o 
  -4  14   4      231.27      280.43      7.01 o 
  -3  14   4        3.65       -2.34      3.85 o 
  -2  14   4      112.71      124.25      5.48 o 
  -1  14   4       75.00       64.91      4.60 o 
   0  14   4        7.87       12.50      3.66 o 
   1  14   4      286.78      332.41      7.15 o 
   2  14   4       83.58       88.67      4.67 o 
   3  14   4        0.01        1.36      3.77 o 
   4  14   4       83.30       88.31      4.97 o 
  -4  15   4        9.86       18.44      4.19 o 
  -3  15   4      121.49      134.62      5.95 o 
  -2  15   4       10.32       19.99      4.42 o 
  -1  15   4       43.84       50.22      4.30 o 
   0  15   4       85.01       80.95      4.81 o 
   1  15   4        0.11        0.49      3.32 o 
   2  15   4       61.75       63.92      5.17 o 
 -11   0   5      141.24      168.86      5.94 o 
  -9   0   5      521.66      528.02      7.58 o 
  -7   0   5     1516.65     1620.44     11.44 o 
  -5   0   5      139.12      102.94      2.73 o 
  -3   0   5      744.56      810.73      4.88 o 
  -1   0   5     1411.24     1266.49     15.11 o 
   1   0   5      930.75      964.65      3.40 o 
   3   0   5      129.43      122.67      1.42 o 
   5   0   5        0.30        0.68      1.49 o 
   7   0   5      648.88      690.59     12.36 o 
   9   0   5        1.42        2.83      2.52 o 
 -11   1   5       46.02       49.77      4.79 o 
 -10   1   5        0.14        2.51      4.59 o 
  -9   1   5       11.36        7.16      2.03 o 
  -8   1   5        1.45        5.77      5.07 o 
  -7   1   5       83.78       70.08      1.78 o 
  -6   1   5        1.79        0.53      1.15 o 
  -5   1   5     1422.60     1472.58      4.77 o 
  -4   1   5     1470.11     1631.41      4.63 o 
  -3   1   5      136.02      148.60      1.68 o 
  -2   1   5      591.23      590.13      5.20 o 
  -1   1   5      163.09      149.82      2.13 o 
   0   1   5        2.25        2.67      0.48 o 
   1   1   5      367.42      325.44      2.07 o 
   2   1   5      787.35      829.41      3.73 o 
   3   1   5        8.62        8.14      0.57 o 
   4   1   5       33.18       29.63      1.08 o 
   5   1   5      558.67      589.50      5.10 o 
   6   1   5       89.31       79.30      1.70 o 
   7   1   5       14.32       11.35      1.98 o 
   8   1   5        5.55        4.76      1.65 o 
   9   1   5        1.05       -2.87      2.87 o 
 -11   2   5       41.34       37.44      3.14 o 
 -10   2   5       92.53      103.95      3.36 o 
  -9   2   5      436.90      451.59      5.00 o 
  -8   2   5       43.32       44.16      3.26 o 
  -7   2   5        8.66        9.19      2.41 o 
  -6   2   5      918.52      898.88      5.09 o 
  -5   2   5      401.94      389.50      5.05 o 
  -4   2   5     4848.72     5221.37      9.62 o 
  -3   2   5      769.81      760.81      3.58 o 
  -2   2   5      426.63      500.11      4.63 o 
  -1   2   5     1570.22     1529.70      7.20 o 
   0   2   5       35.80       29.53      0.69 o 
   1   2   5       21.71       22.09      0.68 o 
   2   2   5     5378.57     5401.67      8.41 o 
   3   2   5        9.91       11.63      1.40 o 
   4   2   5       46.37       43.26      1.79 o 
   5   2   5      645.03      627.92      7.34 o 
   6   2   5       60.69       62.05      2.15 o 
   7   2   5      117.86      133.91      2.56 o 
   8   2   5        2.99       -0.08      2.12 o 
   9   2   5       10.80        5.67      2.72 o 
 -11   3   5       17.48       20.71      3.34 o 
 -10   3   5      429.10      445.71      5.52 o 
  -9   3   5       47.27       43.72      2.59 o 
  -8   3   5      300.46      300.71      5.56 o 
  -7   3   5        3.93        3.39      2.33 o 
  -6   3   5      317.71      305.80      9.49 o 
  -5   3   5      432.39      433.25      3.28 o 
  -4   3   5      582.72      631.70      3.04 o 
  -3   3   5       60.48       81.69      0.87 o 
  -2   3   5     3445.31     3623.87     13.51 o 
  -1   3   5      263.93      270.51      1.58 o 
   0   3   5     1015.86     1033.37      7.32 o 
   1   3   5     1170.75     1054.75      4.96 o 
   2   3   5     4795.84     4937.77     20.22 o 
   3   3   5       80.96       86.73      1.97 o 
   4   3   5      111.66       94.54      2.37 o 
   5   3   5        2.32        0.10      1.34 o 
   6   3   5       65.27       60.21      1.91 o 
   7   3   5        3.96        2.39      1.56 o 
   8   3   5      169.19      197.05     11.65 o 
   9   3   5       17.55       13.15      3.40 o 
 -11   4   5        5.63        7.21      5.02 o 
 -10   4   5       58.44       46.72      2.78 o 
  -9   4   5        7.20        5.51      2.76 o 
  -8   4   5      438.46      408.29      6.35 o 
  -7   4   5      832.97      774.75      7.62 o 
  -6   4   5     1674.68     1621.74     15.76 o 
  -5   4   5       91.36       87.47      1.96 o 
  -4   4   5      309.44      260.95      2.57 o 
  -3   4   5       48.12       75.99      0.86 o 
  -2   4   5     2047.92     2229.38      9.60 o 
  -1   4   5     1816.70     1854.29      3.23 o 
   0   4   5      166.69      154.50      1.39 o 
   1   4   5      268.93      291.65      3.46 o 
   2   4   5     2024.41     2026.30      7.16 o 
   3   4   5        0.14        1.06      1.13 o 
   4   4   5        1.73        1.73      1.21 o 
   5   4   5       48.60       39.34      1.60 o 
   6   4   5      108.39      110.98      2.21 o 
   7   4   5        1.35        5.22      2.27 o 
   8   4   5       39.44       45.34      2.85 o 
   9   4   5        0.01        5.40      2.66 o 
 -10   5   5      185.00      185.31      5.69 o 
  -9   5   5       95.51       86.90      4.28 o 
  -8   5   5        4.32        6.81      3.02 o 
  -7   5   5       66.84       64.82      3.25 o 
  -6   5   5       23.68       18.57      2.43 o 
  -5   5   5      698.26      680.93      4.86 o 
  -4   5   5      634.37      684.30      3.44 o 
  -3   5   5       78.33       61.04      1.11 o 
  -2   5   5      169.40      176.64      1.19 o 
  -1   5   5      420.65      420.60      2.09 o 
   0   5   5     2182.06     2173.60      4.63 o 
   1   5   5      485.68      493.42      5.03 o 
   2   5   5       34.86       57.87      2.46 o 
   3   5   5       26.68       32.81      1.79 o 
   4   5   5      127.82      116.02      2.37 o 
   5   5   5       45.34       44.52      2.02 o 
   6   5   5       82.45       85.55      3.70 o 
   7   5   5      205.91      211.75     14.33 o 
   8   5   5       13.69       11.20      2.42 o 
  -9   6   5       56.50       52.74      3.81 o 
  -8   6   5        5.63        0.38      2.97 o 
  -7   6   5       47.32       45.77      3.30 o 
  -6   6   5      157.88      152.00      3.85 o 
  -5   6   5       32.65       33.45      1.46 o 
  -4   6   5       84.16       69.27      1.37 o 
  -3   6   5      796.47      869.97      3.33 o 
  -2   6   5      790.87      847.02      4.19 o 
  -1   6   5       27.65       30.68      0.90 o 
   0   6   5        1.38        4.90      0.88 o 
   1   6   5       48.94       50.63      2.44 o 
   2   6   5      173.25      166.12      3.60 o 
   3   6   5      452.49      435.73      5.62 o 
   4   6   5      420.16      377.74      3.82 o 
   5   6   5      215.10      203.23      4.95 o 
   6   6   5        4.13        4.03      2.91 o 
   7   6   5       61.24       62.88      4.21 o 
   8   6   5       21.90       18.65      2.82 o 
 -10   7   5        0.38       -2.48      3.70 o 
  -9   7   5       55.00       50.65      3.66 o 
  -8   7   5       44.21       39.66      3.56 o 
  -7   7   5      682.46      674.78      7.59 o 
  -6   7   5       36.36       39.41      3.01 o 
  -5   7   5       25.29       23.99      1.31 o 
  -4   7   5      152.94      140.16      1.76 o 
  -3   7   5     1381.68     1452.77      9.12 o 
  -2   7   5       20.42       18.74      1.30 o 
  -1   7   5     1664.68     1608.22      4.65 o 
   0   7   5       53.69       43.76      2.64 o 
   1   7   5       62.12       62.99      2.91 o 
   2   7   5      240.41      220.84      4.37 o 
   3   7   5        3.12        3.04      2.44 o 
   4   7   5       25.36       27.47      2.94 o 
   5   7   5        1.13       -0.03      3.07 o 
   6   7   5      318.87      342.01      6.68 o 
   7   7   5       15.10       10.32      3.51 o 
   8   7   5        1.07       -1.83      2.48 o 
 -10   8   5        9.85       17.83      3.67 o 
  -9   8   5       46.39       48.62      4.06 o 
  -8   8   5       17.50       15.60      3.23 o 
  -7   8   5      137.55      148.18      4.31 o 
  -6   8   5      205.76      181.11      3.18 o 
  -5   8   5      116.06      106.54      2.22 o 
  -4   8   5      182.84      186.11      2.57 o 
  -3   8   5      243.72      212.94      2.06 o 
  -2   8   5      132.63      141.88      2.99 o 
  -1   8   5        6.81        9.77      2.61 o 
   0   8   5        3.28        0.64      2.35 o 
   1   8   5       31.09       34.93      2.76 o 
   2   8   5      698.59      652.94      7.25 o 
   3   8   5      160.41      145.44      4.18 o 
   4   8   5      437.22      432.40      6.78 o 
   5   8   5       99.12      100.79      4.27 o 
   6   8   5       82.17       69.60      4.16 o 
   7   8   5        0.05        0.74      3.64 o 
  -9   9   5      150.84      169.88      5.61 o 
  -8   9   5        0.03       -1.67      2.52 o 
  -7   9   5      141.65      135.43      3.87 o 
  -6   9   5       82.77       84.36      2.59 o 
  -5   9   5       22.83       16.00      1.64 o 
  -4   9   5       25.56       20.20      1.31 o 
  -3   9   5     1516.56     1521.04      5.86 o 
  -2   9   5       12.46        8.39      1.63 o 
  -1   9   5      610.10      582.99      7.17 o 
   0   9   5      558.04      555.93      6.96 o 
   1   9   5       25.79       20.43      2.75 o 
   2   9   5        1.12        1.45      2.70 o 
   3   9   5        0.66        6.63      2.82 o 
   4   9   5       72.06       76.04      3.99 o 
   5   9   5       20.82       12.95      3.52 o 
   6   9   5       13.78       14.66      3.90 o 
   7   9   5        8.24        0.62      3.91 o 
  -9  10   5        0.14        0.63      3.15 o 
  -8  10   5       31.30       31.12      2.91 o 
  -7  10   5      141.04      144.29      5.78 o 
  -6  10   5       51.98       49.00      2.35 o 
  -5  10   5       38.90       38.14      1.92 o 
  -4  10   5       97.89      106.77      1.88 o 
  -3  10   5      234.39      219.14      7.71 o 
  -2  10   5      361.61      346.22      6.26 o 
  -1  10   5        0.80        2.01      2.85 o 
   0  10   5       18.22       13.23      2.90 o 
   1  10   5       50.44       47.95      3.42 o 
   2  10   5        9.78       14.04      3.20 o 
   3  10   5      138.58      136.54      4.64 o 
   4  10   5      162.86      166.95      5.15 o 
   5  10   5      171.89      172.66      5.63 o 
   6  10   5       20.26       16.50      3.73 o 
  -8  11   5       43.85       57.46      3.26 o 
  -7  11   5       35.67       34.52      2.54 o 
  -6  11   5      235.09      225.82      3.87 o 
  -5  11   5        1.93        3.20      1.61 o 
  -4  11   5      128.43      117.46      2.36 o 
  -3  11   5      360.86      325.73      6.39 o 
  -2  11   5      115.54       97.63      4.30 o 
  -1  11   5      368.64      329.87      6.33 o 
   0  11   5       72.72       68.58      4.14 o 
   1  11   5      527.53      526.83      7.78 o 
   2  11   5     1016.42     1030.17     10.54 o 
   3  11   5       72.94       68.39      3.99 o 
   4  11   5      157.58      170.02      5.40 o 
   5  11   5       13.34       14.62      4.07 o 
   6  11   5       36.62       42.28      4.14 o 
  -7  12   5      224.80      222.44      5.95 o 
  -6  12   5       37.29       37.83      2.73 o 
  -5  12   5       31.59       34.43      4.19 o 
  -4  12   5        1.11        2.44      3.39 o 
  -3  12   5        3.64        4.89      3.38 o 
  -2  12   5      221.64      231.86      6.02 o 
  -1  12   5      110.64      123.63      4.88 o 
   0  12   5       29.31       23.41      3.36 o 
   1  12   5       69.97       64.79      4.26 o 
   2  12   5       74.13       64.70      4.13 o 
   3  12   5        6.82        4.87      3.59 o 
   4  12   5        7.53        5.89      3.71 o 
   5  12   5        0.72       -3.31      4.13 o 
  -6  13   5       15.84       12.72      3.59 o 
  -5  13   5       24.55       30.02      3.66 o 
  -4  13   5       64.24       59.14      4.26 o 
  -3  13   5      145.91      156.97      5.66 o 
  -2  13   5        0.27        1.79      3.76 o 
  -1  13   5       90.70      100.50      4.94 o 
   0  13   5        4.14        6.94      3.69 o 
   1  13   5       16.42       17.46      3.90 o 
   2  13   5       53.59       57.10      4.62 o 
   3  13   5       20.05       17.33      3.82 o 
   4  13   5        4.01        9.47      4.51 o 
  -5  14   5       82.23      100.18      5.10 o 
  -4  14   5        0.01       -0.15      3.80 o 
  -3  14   5       35.99       28.89      4.16 o 
  -2  14   5      192.93      208.23      6.56 o 
  -1  14   5       16.84       14.94      3.92 o 
   0  14   5        8.44        9.09      4.05 o 
   1  14   5        0.21        0.95      4.02 o 
   2  14   5       38.91       47.07      4.62 o 
   3  14   5       63.06       57.82      5.13 o 
  -3  15   5      223.17      235.32      6.60 o 
  -2  15   5       71.24       76.87      5.43 o 
  -1  15   5       32.67       30.69      4.17 o 
   0  15   5       33.65       37.71      4.24 o 
   1  15   5        6.63        5.13      4.34 o 
 -10   0   6      203.85      183.71      5.51 o 
  -8   0   6      143.74      143.01      4.26 o 
  -6   0   6      414.17      449.17      3.82 o 
  -4   0   6      690.34      659.61      5.33 o 
  -2   0   6      300.72      294.18      3.76 o 
   0   0   6     2988.45     3015.26      7.60 o 
   2   0   6     4091.44     4015.02      7.59 o 
   4   0   6      193.64      195.61      2.60 o 
   6   0   6        3.54        4.86      2.97 o 
   8   0   6       55.00       55.80      3.52 o 
 -11   1   6       14.39       19.81      2.72 o 
 -10   1   6       48.23       47.15      4.97 o 
  -9   1   6        3.91        2.61      1.92 o 
  -8   1   6       81.29       74.15      2.68 o 
  -7   1   6       27.32       26.17      1.51 o 
  -6   1   6     1136.76     1188.02     11.82 o 
  -5   1   6        1.24        2.22      1.05 o 
  -4   1   6      161.50      143.08      1.32 o 
  -3   1   6        5.66        6.48      0.63 o 
  -2   1   6     4567.14     4275.83     10.46 o 
  -1   1   6      868.00      894.09      3.96 o 
   0   1   6      170.64      187.17      1.83 o 
   1   1   6     5759.97     5662.44     16.99 o 
   2   1   6      129.06      141.22      1.29 o 
   3   1   6        6.08        6.81      0.90 o 
   4   1   6      411.79      417.46      3.09 o 
   5   1   6      345.84      337.58      4.85 o 
   6   1   6       72.29       68.19      2.60 o 
   7   1   6       43.23       46.37      2.58 o 
   8   1   6       33.73       49.15      2.71 o 
 -11   2   6        7.77        5.25      2.60 o 
 -10   2   6        9.94       16.43      2.47 o 
  -9   2   6        3.57        2.89      2.14 o 
  -8   2   6      145.20      145.90      4.10 o 
  -7   2   6      131.20      141.02      2.60 o 
  -6   2   6      277.04      271.94      2.53 o 
  -5   2   6       10.95       13.54      1.07 o 
  -4   2   6     4489.82     4512.82     18.08 o 
  -3   2   6      301.82      349.71      2.54 o 
  -2   2   6       61.05       68.70      0.79 o 
  -1   2   6      702.24      726.20      5.22 o 
   0   2   6      299.08      275.05      2.23 o 
   1   2   6      241.27      257.05      2.73 o 
   2   2   6     5703.77     5167.28     17.10 o 
   3   2   6       66.94       70.15      1.28 o 
   4   2   6       17.89       16.65      1.33 o 
   5   2   6        3.40        4.12      1.43 o 
   6   2   6        0.39       -0.56      1.40 o 
   7   2   6      215.90      212.18      6.79 o 
   8   2   6        6.34       -0.30      2.90 o 
 -11   3   6       34.64       34.84      6.16 o 
 -10   3   6      186.81      189.33      3.90 o 
  -9   3   6       13.67       15.35      3.28 o 
  -8   3   6       23.93       36.60      3.12 o 
  -7   3   6       13.63       12.97      2.74 o 
  -6   3   6       11.11        9.46      1.47 o 
  -5   3   6       71.63       67.94      1.48 o 
  -4   3   6       48.04       34.97      1.04 o 
  -3   3   6     1627.19     1639.15      8.94 o 
  -2   3   6     1591.93     1596.71      8.10 o 
  -1   3   6      256.70      240.47      4.76 o 
   0   3   6        0.05       -0.44      0.93 o 
   1   3   6      669.02      616.82      2.34 o 
   2   3   6     1703.19     1635.70      7.18 o 
   3   3   6       91.90       94.82      1.77 o 
   4   3   6        5.52        4.38      1.30 o 
   5   3   6       15.76       16.05      1.46 o 
   6   3   6       66.34       59.30      1.92 o 
   7   3   6       23.90       21.06      1.75 o 
   8   3   6       10.12        8.20      3.66 o 
 -11   4   6       10.81       20.05      3.29 o 
 -10   4   6       38.38       37.50      3.41 o 
  -9   4   6      371.57      384.00      6.58 o 
  -8   4   6        8.97        3.80      2.78 o 
  -7   4   6     1502.63     1490.52     10.24 o 
  -6   4   6       27.97       30.98      1.72 o 
  -5   4   6        0.52        1.25      1.07 o 
  -4   4   6      196.01      180.60      1.86 o 
  -3   4   6     1700.04     1638.63     10.22 o 
  -2   4   6      155.45      157.76      2.95 o 
  -1   4   6       39.63       26.36      0.90 o 
   0   4   6      570.82      572.37      2.54 o 
   1   4   6      113.86      129.12      1.60 o 
   2   4   6      172.67      201.37      2.18 o 
   3   4   6      583.00      584.32      5.06 o 
   4   4   6       23.61       29.48      1.53 o 
   5   4   6      198.29      174.96      2.99 o 
   6   4   6        4.62        6.66      1.55 o 
   7   4   6      135.05      152.19      7.10 o 
   8   4   6        7.41        9.54      3.40 o 
 -10   5   6       10.74       10.41      3.56 o 
  -9   5   6        0.42        1.22      2.75 o 
  -8   5   6       37.17       35.45      2.95 o 
  -7   5   6      185.66      186.35      4.38 o 
  -6   5   6      587.28      577.26      4.22 o 
  -5   5   6       50.10       42.68      2.50 o 
  -4   5   6     1731.88     1733.31      9.26 o 
  -3   5   6     2302.60     2537.53     20.77 o 
  -2   5   6       41.49       35.52      0.77 o 
  -1   5   6       57.08       75.29      1.82 o 
   0   5   6      159.68      164.25      2.59 o 
   1   5   6      691.72      681.48     12.17 o 
   2   5   6       13.53       13.70      1.47 o 
   3   5   6      326.57      329.37      2.90 o 
   4   5   6      280.42      275.06      2.87 o 
   5   5   6        2.79        3.68      1.50 o 
   6   5   6        0.02        0.26      1.97 o 
   7   5   6      147.30      144.99     11.73 o 
   8   5   6       17.85       16.16      2.62 o 
 -10   6   6       91.94       87.76      4.24 o 
  -9   6   6      285.06      258.81      5.68 o 
  -8   6   6       12.11        9.96      2.81 o 
  -7   6   6      117.31      104.44      3.77 o 
  -6   6   6        0.20        0.41      1.84 o 
  -5   6   6       47.04       47.33      1.51 o 
  -4   6   6        1.89        0.50      0.93 o 
  -3   6   6      172.94      165.06      1.67 o 
  -2   6   6      510.22      540.70      7.11 o 
  -1   6   6      561.88      585.77      9.82 o 
   0   6   6      829.99      813.34      4.60 o 
   1   6   6       16.72       18.39      1.50 o 
   2   6   6      177.96      199.00      8.00 o 
   3   6   6       70.70       78.71      2.31 o 
   4   6   6        2.44        2.88      1.41 o 
   5   6   6       13.15       10.41      1.61 o 
   6   6   6        1.90        3.63      2.33 o 
   7   6   6       18.34       20.95      2.41 o 
   8   6   6        0.11        2.60      2.55 o 
 -10   7   6       62.66       68.26      4.51 o 
  -9   7   6        0.01       -0.68      3.21 o 
  -8   7   6        0.03       -2.53      2.88 o 
  -7   7   6      755.13      757.35      7.80 o 
  -6   7   6       33.94       30.92      2.07 o 
  -5   7   6       25.05       18.55      1.26 o 
  -4   7   6     2136.82     2133.26     18.13 o 
  -3   7   6       25.69       23.82      1.41 o 
  -2   7   6       22.74       22.35      1.69 o 
  -1   7   6      130.45      131.09      2.11 o 
   0   7   6        1.81        2.08      1.34 o 
   1   7   6      255.68      245.92      3.45 o 
   2   7   6      698.79      705.49      7.29 o 
   3   7   6      176.68      181.52      4.32 o 
   4   7   6      161.55      148.97      4.40 o 
   5   7   6        7.01        7.64      2.98 o 
   6   7   6        0.03       -0.16      2.15 o 
   7   7   6        3.38        3.55      2.68 o 
  -9   8   6      108.90      107.65      4.42 o 
  -8   8   6        0.06        1.23      2.98 o 
  -7   8   6       59.02       57.65      2.91 o 
  -6   8   6       36.19       35.00      2.16 o 
  -5   8   6        2.44        1.48      1.20 o 
  -4   8   6      277.56      270.80      3.44 o 
  -3   8   6       45.50       39.60      3.83 o 
  -2   8   6      140.64      141.15      4.11 o 
  -1   8   6      607.89      594.11      6.88 o 
   0   8   6        2.94       -0.62      1.33 o 
   1   8   6      258.88      245.61      4.89 o 
   2   8   6      612.25      598.56      7.13 o 
   3   8   6       37.59       36.52      3.04 o 
   4   8   6      165.00      163.72      4.89 o 
   5   8   6      199.00      197.64      5.27 o 
   6   8   6      128.93      130.53      5.18 o 
   7   8   6        7.98        4.74      2.50 o 
  -9   9   6      109.71      110.50      4.86 o 
  -8   9   6        1.95        0.43      2.10 o 
  -7   9   6        4.91        1.32      2.20 o 
  -6   9   6      126.90      129.27      6.98 o 
  -5   9   6      114.04      112.14      3.12 o 
  -4   9   6        5.62        7.67      1.57 o 
  -3   9   6      701.58      718.63      8.04 o 
  -2   9   6       17.17        9.19      3.11 o 
  -1   9   6     1495.89     1545.73     11.38 o 
   0   9   6        4.62        0.73      2.77 o 
   1   9   6      408.28      409.46      6.35 o 
   2   9   6      282.45      262.13      5.41 o 
   3   9   6       87.00       88.67      3.93 o 
   4   9   6       17.83       24.32      3.55 o 
   5   9   6      184.23      182.64      5.59 o 
   6   9   6        4.26        7.55      3.78 o 
  -8  10   6        0.01        1.70      2.40 o 
  -7  10   6      203.79      181.55      3.63 o 
  -6  10   6      193.92      176.73      5.11 o 
  -5  10   6      302.69      284.73      9.45 o 
  -4  10   6      175.61      161.40      2.60 o 
  -3  10   6        0.01        0.83      2.94 o 
  -2  10   6       57.33       62.10      3.90 o 
  -1  10   6      303.85      326.19      6.19 o 
   0  10   6      585.14      583.11      7.77 o 
   1  10   6      233.14      239.67      5.49 o 
   2  10   6        0.12        2.35      3.17 o 
   3  10   6       39.82       34.42      3.61 o 
   4  10   6       24.10       24.65      3.86 o 
   5  10   6       42.20       55.11      4.43 o 
   6  10   6       14.81       25.83      4.11 o 
  -8  11   6        1.57        2.63      2.33 o 
  -7  11   6        9.16        8.80      3.74 o 
  -6  11   6       69.78       75.25      3.23 o 
  -5  11   6      258.93      252.06      6.69 o 
  -4  11   6       85.05       84.68      3.71 o 
  -3  11   6       97.61       88.05      4.16 o 
  -2  11   6       84.28       83.64      4.24 o 
  -1  11   6      145.99      153.37      5.18 o 
   0  11   6      251.11      249.53      5.84 o 
   1  11   6       11.77        8.25      3.34 o 
   2  11   6      110.66      103.56      4.49 o 
   3  11   6       36.12       41.04      4.12 o 
   4  11   6        8.30        5.95      3.79 o 
   5  11   6        0.69       -1.00      3.60 o 
  -7  12   6      245.81      266.16      6.83 o 
  -6  12   6       46.97       43.56      4.06 o 
  -5  12   6      220.67      240.00      6.34 o 
  -4  12   6        5.05        4.89      2.52 o 
  -3  12   6      166.87      150.92      5.12 o 
  -2  12   6       49.02       52.73      4.29 o 
  -1  12   6       33.54       36.50      4.14 o 
   0  12   6        4.28        4.43      3.71 o 
   1  12   6      147.74      152.19      5.26 o 
   2  12   6       68.07       63.72      4.27 o 
   3  12   6        1.66        1.37      3.31 o 
   4  12   6       49.54       38.14      4.10 o 
  -6  13   6       86.16       90.83      5.71 o 
  -5  13   6        5.25        5.06      4.15 o 
  -4  13   6        5.80       10.97      4.05 o 
  -3  13   6       21.28       18.55      4.22 o 
  -2  13   6       34.65       34.55      4.33 o 
  -1  13   6      294.40      300.06      6.96 o 
   0  13   6      148.48      162.50      5.73 o 
   1  13   6        5.00        0.49      3.46 o 
   2  13   6      136.64      133.91      5.66 o 
   3  13   6        0.02        0.14      4.00 o 
  -5  14   6      235.12      272.04      7.46 o 
  -4  14   6       48.85       54.15      4.47 o 
  -3  14   6       55.47       61.47      4.58 o 
  -2  14   6       17.14       17.60      4.43 o 
  -1  14   6        0.90       -1.49      3.20 o 
   0  14   6       48.50       57.12      4.44 o 
   1  14   6       82.00       78.49      4.61 o 
   2  14   6        1.36       -3.54      4.26 o 
  -2  15   6       40.88       38.32      4.93 o 
  -1  15   6        1.86       -2.41      4.26 o 
   0  15   6       27.25       42.87      5.07 o 
 -11   0   7       82.60       81.52      4.81 o 
  -9   0   7        4.19        3.99      2.93 o 
  -7   0   7     1981.36     1940.69      9.26 o 
  -5   0   7        1.67        2.48      1.55 o 
  -3   0   7      154.00      155.14      3.00 o 
  -1   0   7     3903.39     3650.33      9.04 o 
   1   0   7     2573.95     2571.43     18.69 o 
   3   0   7       59.23       53.56      2.97 o 
   5   0   7        0.57       -0.38      2.90 o 
   7   0   7       11.76       16.62      3.51 o 
 -11   1   7       30.02       32.96      4.97 o 
 -10   1   7        0.30        2.14      2.17 o 
  -9   1   7        4.95        8.83      2.16 o 
  -8   1   7      418.06      399.19      4.82 o 
  -7   1   7      376.67      369.84      3.22 o 
  -6   1   7     1213.67     1232.34      7.04 o 
  -5   1   7      910.84      870.93      5.30 o 
  -4   1   7      597.14      645.24      3.13 o 
  -3   1   7     1124.75     1177.95      8.24 o 
  -2   1   7        9.21       11.92      0.73 o 
  -1   1   7      932.17     1019.58      3.20 o 
   0   1   7     1388.27     1317.56      3.95 o 
   1   1   7       11.34       13.61      0.73 o 
   2   1   7      220.74      214.85      2.22 o 
   3   1   7       62.81       65.23      2.57 o 
   4   1   7        0.53       -0.15      2.04 o 
   5   1   7      492.10      520.85      5.16 o 
   6   1   7       38.02       35.25      2.30 o 
   7   1   7       32.32       30.79      2.35 o 
   8   1   7       35.82       36.39      2.67 o 
 -11   2   7        5.81        2.80      2.69 o 
 -10   2   7       94.11      100.80      3.09 o 
  -9   2   7        2.80        2.70      1.97 o 
  -8   2   7      144.25      141.87      4.14 o 
  -7   2   7      639.08      632.66      7.84 o 
  -6   2   7      330.78      310.36      2.78 o 
  -5   2   7      183.52      195.71      1.69 o 
  -4   2   7      440.28      442.70      2.14 o 
  -3   2   7      295.82      311.73      5.71 o 
  -2   2   7       11.80       12.55      0.78 o 
  -1   2   7     2528.62     2458.22      8.89 o 
   0   2   7        7.06        2.17      0.69 o 
   1   2   7      113.81      116.20      1.25 o 
   2   2   7        8.60        8.60      0.80 o 
   3   2   7        7.66        9.86      1.05 o 
   4   2   7      138.11      131.80      6.42 o 
   5   2   7      321.04      317.31     10.02 o 
   6   2   7       84.68       91.54      5.08 o 
   7   2   7        7.27        1.93      2.18 o 
   8   2   7        1.08       -1.17      2.13 o 
 -11   3   7      166.48      180.54      8.40 o 
 -10   3   7       53.29       56.06      2.97 o 
  -9   3   7      161.14      163.16      4.60 o 
  -8   3   7       40.33       40.73      2.87 o 
  -7   3   7      890.90      844.00     17.75 o 
  -6   3   7       28.65       27.77      1.34 o 
  -5   3   7      416.88      427.69      5.36 o 
  -4   3   7        0.09        0.05      0.77 o 
  -3   3   7     3867.61     3952.32     20.69 o 
  -2   3   7       91.76       81.46      1.21 o 
  -1   3   7      242.14      264.77      1.83 o 
   0   3   7      107.94       94.98      1.45 o 
   1   3   7        0.74       -0.08      0.75 o 
   2   3   7       62.46       65.81      1.33 o 
   3   3   7       13.82       11.38      1.11 o 
   4   3   7       20.30       16.40      1.51 o 
   5   3   7        0.32        1.71      1.98 o 
   6   3   7       25.60       26.62      2.20 o 
   7   3   7        5.56        5.02      2.47 o 
   8   3   7       17.36       12.71      3.12 o 
 -11   4   7       14.29       17.58      7.18 o 
 -10   4   7        4.06        3.81      2.80 o 
  -9   4   7       10.49        9.89      2.75 o 
  -8   4   7       11.51       17.34      2.87 o 
  -7   4   7        0.07       -0.18      1.96 o 
  -6   4   7        8.92        7.72      1.38 o 
  -5   4   7      325.63      328.79      3.41 o 
  -4   4   7      243.15      277.73      2.19 o 
  -3   4   7       46.37       45.56      1.01 o 
  -2   4   7       19.39       16.41      0.89 o 
  -1   4   7       44.98       32.91      1.00 o 
   0   4   7      111.07      117.76      1.73 o 
   1   4   7       25.15       20.71      0.99 o 
   2   4   7      591.18      588.48      5.58 o 
   3   4   7      381.19      385.66      3.65 o 
   4   4   7      198.21      200.02      2.61 o 
   5   4   7        8.73        5.32      1.45 o 
   6   4   7       14.20       21.95      2.29 o 
   7   4   7       17.06       12.69      3.78 o 
   8   4   7       61.88       58.47      4.45 o 
 -10   5   7        3.11        5.76      3.59 o 
  -9   5   7      152.53      164.87      4.67 o 
  -8   5   7        0.66        1.79      2.35 o 
  -7   5   7      125.88      121.13      3.66 o 
  -6   5   7      429.88      399.06      6.08 o 
  -5   5   7       55.07       53.37      1.70 o 
  -4   5   7        5.98        8.12      1.29 o 
  -3   5   7       17.05       11.82      1.29 o 
  -2   5   7     2052.77     2000.70     11.12 o 
  -1   5   7       16.54       19.75      1.01 o 
   0   5   7     1148.84     1109.48      3.85 o 
   1   5   7      151.04      147.38      2.09 o 
   2   5   7       13.58       13.55      1.60 o 
   3   5   7       79.68       86.64      1.97 o 
   4   5   7      160.12      145.23      2.44 o 
   5   5   7      137.52      138.16      2.49 o 
   6   5   7       82.97       84.05      4.86 o 
   7   5   7       37.99       30.64      4.23 o 
 -10   6   7      153.29      155.98      5.09 o 
  -9   6   7        0.80       -0.77      2.92 o 
  -8   6   7       20.68       20.74      2.89 o 
  -7   6   7       11.60       14.83      2.13 o 
  -6   6   7     1864.60     1828.35     18.97 o 
  -5   6   7      612.75      595.85      4.83 o 
  -4   6   7       18.90       20.93      1.44 o 
  -3   6   7       24.73       17.23      1.63 o 
  -2   6   7       19.60       17.56      1.68 o 
  -1   6   7       92.36      109.29      1.74 o 
   0   6   7     1217.70     1208.70     10.16 o 
   1   6   7      239.41      236.68      5.02 o 
   2   6   7      120.39      115.83      2.47 o 
   3   6   7      205.73      215.12      3.31 o 
   4   6   7       94.32       93.70      2.27 o 
   5   6   7       47.14       42.14      1.91 o 
   6   6   7       44.64       48.92      2.84 o 
   7   6   7       82.35       94.62      4.93 o 
 -10   7   7        0.03       -1.00      3.28 o 
  -9   7   7       30.71       29.43      3.56 o 
  -8   7   7       27.58       29.24      2.49 o 
  -7   7   7      163.66      183.25      5.14 o 
  -6   7   7     1042.68     1046.09     12.71 o 
  -5   7   7       80.11       79.82      3.96 o 
  -4   7   7        0.57        1.09      1.41 o 
  -3   7   7      155.85      149.13      2.75 o 
  -2   7   7      928.72      920.58      5.78 o 
  -1   7   7        1.44        0.31      1.15 o 
   0   7   7      601.14      571.57      6.06 o 
   1   7   7      360.44      351.09     10.27 o 
   2   7   7      414.12      398.52      4.20 o 
   3   7   7       82.40       87.37      2.59 o 
   4   7   7       74.82       76.80      2.66 o 
   5   7   7       26.79       22.62      2.41 o 
   6   7   7        0.67        1.84      2.19 o 
   7   7   7      113.27      129.37      7.01 o 
  -9   8   7        0.01        0.31      3.27 o 
  -8   8   7       46.27       46.25      2.64 o 
  -7   8   7       85.57       77.89      4.15 o 
  -6   8   7        1.55       -1.38      2.98 o 
  -5   8   7       58.58       48.65      1.92 o 
  -4   8   7      123.11      128.65      2.65 o 
  -3   8   7       77.71       70.01      2.41 o 
  -2   8   7      289.72      271.66      3.56 o 
  -1   8   7      482.40      476.59      6.44 o 
   0   8   7       33.39       30.39      1.99 o 
   1   8   7        0.46        0.13      1.63 o 
   2   8   7       35.73       34.07      3.62 o 
   3   8   7      195.36      209.35      5.61 o 
   4   8   7        7.01        7.49      2.09 o 
   5   8   7        5.65        3.03      2.29 o 
   6   8   7       35.59       34.69      2.70 o 
  -9   9   7       54.13       59.56      3.90 o 
  -8   9   7      128.37      137.73      5.40 o 
  -7   9   7       96.73       90.37      4.72 o 
  -6   9   7       19.56       13.59      3.36 o 
  -5   9   7       39.37       45.04      1.85 o 
  -4   9   7     2146.19     2111.24     12.64 o 
  -3   9   7        7.86       11.71      2.10 o 
  -2   9   7      134.06      125.53      4.22 o 
  -1   9   7      353.04      361.72      6.15 o 
   0   9   7        1.10       -2.91      2.91 o 
   1   9   7       19.70       16.03      1.78 o 
   2   9   7       32.44       30.25      2.11 o 
   3   9   7        1.63        1.60      1.82 o 
   4   9   7       33.33       34.58      2.51 o 
   5   9   7       11.12       20.11      2.64 o 
   6   9   7        1.22        2.49      2.36 o 
  -8  10   7      147.60      168.84      6.10 o 
  -7  10   7        5.27       -0.51      3.60 o 
  -6  10   7        2.76        2.86      3.48 o 
  -5  10   7        0.01        0.06      1.60 o 
  -4  10   7      142.46      135.48      7.27 o 
  -3  10   7        2.60        3.50      1.90 o 
  -2  10   7      233.08      238.49      5.58 o 
  -1  10   7       38.15       33.20      3.63 o 
   0  10   7       47.15       40.76      3.63 o 
   1  10   7       45.58       41.52      3.67 o 
   2  10   7      112.06      110.07      2.97 o 
   3  10   7       60.27       57.48      2.68 o 
   4  10   7       19.01       16.63      2.59 o 
   5  10   7       22.80       28.05      2.65 o 
  -8  11   7        0.17       -1.86      3.94 o 
  -7  11   7       64.24       66.71      4.70 o 
  -6  11   7       41.99       40.29      2.84 o 
  -5  11   7        0.38       -0.54      2.09 o 
  -4  11   7      348.08      365.41      4.67 o 
  -3  11   7      515.25      507.44      5.29 o 
  -2  11   7      286.90      289.31      6.51 o 
  -1  11   7        0.00       -0.49      3.20 o 
   0  11   7       61.20       68.38      4.12 o 
   1  11   7       97.11      104.08      4.73 o 
   2  11   7      227.81      238.14      6.14 o 
   3  11   7       36.43       38.90      3.60 o 
   4  11   7       58.47       51.68      4.32 o 
   5  11   7       20.19       24.89      2.83 o 
  -7  12   7       44.23       42.54      3.98 o 
  -6  12   7       77.02       73.38      3.35 o 
  -5  12   7       42.59       43.27      4.55 o 
  -4  12   7        5.53        7.78      2.18 o 
  -3  12   7        1.21       -1.50      2.20 o 
  -2  12   7      768.72      804.00     10.15 o 
  -1  12   7      215.38      214.71      6.04 o 
   0  12   7       62.96       55.80      4.57 o 
   1  12   7       31.21       32.13      4.12 o 
   2  12   7       11.52       11.55      4.03 o 
   3  12   7        8.06        8.97      3.90 o 
   4  12   7       10.98       13.01      3.91 o 
  -6  13   7        3.72        4.91      3.63 o 
  -5  13   7        6.65       10.22      4.35 o 
  -4  13   7      184.79      183.49      6.33 o 
  -3  13   7       41.06       37.60      2.65 o 
  -2  13   7      131.80      126.68      5.20 o 
  -1  13   7      287.33      288.32      7.07 o 
   0  13   7        1.45        1.98      3.34 o 
   1  13   7        6.70        5.18      3.52 o 
   2  13   7      152.37      190.17      6.40 o 
   3  13   7        8.13       11.66      4.29 o 
  -4  14   7       29.12       25.95      4.19 o 
  -3  14   7        1.06       -1.63      2.53 o 
  -2  14   7       88.68      108.90      5.33 o 
  -1  14   7        2.03       -4.20      4.20 o 
   0  14   7        8.99       10.41      4.52 o 
   1  14   7       12.24       11.58      3.60 o 
 -10   0   8       91.02       77.10      4.16 o 
  -8   0   8        6.49       11.14      1.98 o 
  -6   0   8      221.70      205.24      2.54 o 
  -4   0   8     1520.96     1571.91     25.09 o 
  -2   0   8      102.36       72.77      2.85 o 
   0   0   8      185.95      173.09      3.72 o 
   2   0   8     1039.18     1029.40     14.84 o 
   4   0   8        0.01       -2.80      2.80 o 
   6   0   8       74.79       86.35      4.42 o 
 -11   1   8       17.68       29.95      8.62 o 
 -10   1   8       81.74       92.53      4.47 o 
  -9   1   8       17.58       17.96      2.82 o 
  -8   1   8      405.12      414.63      3.11 o 
  -7   1   8       47.92       57.35      1.86 o 
  -6   1   8      128.90      138.05      1.71 o 
  -5   1   8      170.94      168.58      1.67 o 
  -4   1   8        4.88        4.71      0.82 o 
  -3   1   8       81.82       86.03      2.16 o 
  -2   1   8      247.83      275.98      3.78 o 
  -1   1   8      261.05      284.05      3.75 o 
   0   1   8      418.80      405.61      5.36 o 
   1   1   8      167.23      175.32      1.82 o 
   2   1   8      570.43      584.67      3.02 o 
   3   1   8        5.52        5.26      1.81 o 
   4   1   8       36.69       36.93      6.18 o 
   5   1   8       33.06       28.41      2.46 o 
   6   1   8       14.12        9.32      2.83 o 
   7   1   8        0.08       -1.40      2.18 o 
 -11   2   8      276.06      290.80     11.08 o 
 -10   2   8       72.80       90.11      4.32 o 
  -9   2   8      295.65      290.65      4.08 o 
  -8   2   8        9.18        9.87      1.54 o 
  -7   2   8      174.73      173.66      2.55 o 
  -6   2   8       18.16       17.64      1.19 o 
  -5   2   8      490.92      476.77      4.93 o 
  -4   2   8      593.62      584.56      4.09 o 
  -3   2   8      134.61      142.15      6.81 o 
  -2   2   8       41.05       36.50      1.01 o 
  -1   2   8      207.45      227.48      2.78 o 
   0   2   8       34.73       39.57      1.20 o 
   1   2   8       33.34       32.95      1.19 o 
   2   2   8       22.70       16.60      1.39 o 
   3   2   8      205.82      216.94      2.65 o 
   4   2   8       10.25       10.79      3.49 o 
   5   2   8       39.58       40.52      2.54 o 
   6   2   8       36.68       44.77      2.71 o 
   7   2   8       16.36       14.64      2.42 o 
 -11   3   8        0.00       -1.36      2.27 o 
 -10   3   8        1.54       -0.29      2.13 o 
  -9   3   8        6.11        1.89      2.52 o 
  -8   3   8      213.48      224.68      4.67 o 
  -7   3   8      439.71      411.66      3.07 o 
  -6   3   8      328.18      334.71      2.35 o 
  -5   3   8      957.88      956.29      6.53 o 
  -4   3   8      287.74      294.47      2.29 o 
  -3   3   8     2423.63     2393.63     14.96 o 
  -2   3   8      369.42      344.40      2.22 o 
  -1   3   8      418.55      427.45      4.19 o 
   0   3   8      246.10      240.11      2.40 o 
   1   3   8        6.24        5.92      0.84 o 
   2   3   8       79.61       68.24      2.53 o 
   3   3   8     1511.84     1441.21      7.63 o 
   4   3   8       13.04       11.68      2.12 o 
   5   3   8       25.59       24.49      2.36 o 
   6   3   8       24.88       20.96      2.37 o 
   7   3   8       38.67       46.15      2.95 o 
 -10   4   8       69.74       66.82      4.01 o 
  -9   4   8      477.30      477.50      6.95 o 
  -8   4   8       24.59       20.76      2.86 o 
  -7   4   8        5.04        2.58      1.51 o 
  -6   4   8        3.88        2.62      1.62 o 
  -5   4   8      108.91      102.46      2.18 o 
  -4   4   8      379.09      377.40      4.54 o 
  -3   4   8     1304.53     1324.86     18.13 o 
  -2   4   8      170.20      178.81      1.77 o 
  -1   4   8       36.41       37.87      1.15 o 
   0   4   8      167.82      165.63      2.02 o 
   1   4   8      280.76      274.84      2.93 o 
   2   4   8      166.44      157.73      1.93 o 
   3   4   8      206.65      202.12      5.96 o 
   4   4   8        9.49        9.89      2.05 o 
   5   4   8      103.83       95.27      2.85 o 
   6   4   8        1.58        0.12      2.13 o 
   7   4   8       23.82       27.28      3.82 o 
 -10   5   8        0.50        2.42      3.49 o 
  -9   5   8        0.98        2.44      2.62 o 
  -8   5   8      219.30      189.97      3.47 o 
  -7   5   8        0.62        0.66      2.05 o 
  -6   5   8      177.30      169.28      3.24 o 
  -5   5   8      560.07      533.64      7.71 o 
  -4   5   8        8.39        7.04      1.21 o 
  -3   5   8      555.13      536.88      9.69 o 
  -2   5   8      364.73      379.21      5.81 o 
  -1   5   8       68.16       68.92      1.38 o 
   0   5   8      216.94      218.96      2.52 o 
   1   5   8       23.63       23.04      1.39 o 
   2   5   8       67.33       64.73      1.78 o 
   3   5   8      151.31      157.90      2.46 o 
   4   5   8        1.14        0.51      1.92 o 
   5   5   8       84.57       69.80      2.78 o 
   6   5   8        6.98        3.54      2.14 o 
   7   5   8       11.21        8.92      3.74 o 
 -10   6   8        5.83       -0.60      2.86 o 
  -9   6   8      224.28      208.10      8.64 o 
  -8   6   8        1.10        2.93      3.33 o 
  -7   6   8      249.07      233.27      5.76 o 
  -6   6   8      861.47      826.32     11.08 o 
  -5   6   8      122.23      130.21      2.93 o 
  -4   6   8      349.49      330.43      3.75 o 
  -3   6   8        0.25        0.01      1.55 o 
  -2   6   8      747.68      803.46      5.17 o 
  -1   6   8      494.20      500.38      8.96 o 
   0   6   8      514.09      468.15      7.36 o 
   1   6   8      430.04      410.95      3.27 o 
   2   6   8       41.14       39.94      2.01 o 
   3   6   8       17.17       21.11      2.07 o 
   4   6   8       13.37       13.26      1.61 o 
   5   6   8        4.57        5.90      2.00 o 
   6   6   8        3.21       -0.34      3.70 o 
 -10   7   8       71.51       79.78      5.49 o 
  -9   7   8        2.70        6.45      4.24 o 
  -8   7   8      295.15      287.94      6.63 o 
  -7   7   8       48.09       36.96      3.70 o 
  -6   7   8        9.38        9.13      2.27 o 
  -5   7   8       18.90       13.75      1.63 o 
  -4   7   8       24.12       24.33      1.71 o 
  -3   7   8       55.85       57.19      2.66 o 
  -2   7   8      235.01      226.95      3.38 o 
  -1   7   8       16.24       17.57      1.96 o 
   0   7   8      274.93      263.22      2.74 o 
   1   7   8      134.83      140.38      2.73 o 
   2   7   8       15.71       14.02      1.86 o 
   3   7   8      111.50      107.08      2.95 o 
   4   7   8       56.50       60.53      2.62 o 
   5   7   8        1.71       -1.06      3.57 o 
   6   7   8       68.70       81.46      4.65 o 
  -9   8   8       33.98       41.67      4.99 o 
  -8   8   8       77.79       81.61      4.80 o 
  -7   8   8       14.80       13.28      3.33 o 
  -6   8   8       80.06       68.15      2.59 o 
  -5   8   8      142.81      134.89      4.06 o 
  -4   8   8       22.66       22.99      2.13 o 
  -3   8   8       24.93       19.26      2.01 o 
  -2   8   8      184.38      191.29      3.27 o 
  -1   8   8      105.23       98.76      2.86 o 
   0   8   8      382.77      384.41      5.78 o 
   1   8   8       65.73       69.50      2.25 o 
   2   8   8      120.34      115.42      3.53 o 
   3   8   8        1.11        0.39      2.19 o 
   4   8   8       24.26       25.33      2.47 o 
   5   8   8       10.30       11.49      2.34 o 
   6   8   8        2.05        4.61      3.60 o 
  -9   9   8       10.80       11.12      4.72 o 
  -8   9   8        7.75       15.97      3.69 o 
  -7   9   8       20.00       20.31      3.58 o 
  -6   9   8      605.43      568.14      8.17 o 
  -5   9   8        0.55       -0.16      1.48 o 
  -4   9   8       13.16       13.92      2.16 o 
  -3   9   8      177.57      156.69      3.25 o 
  -2   9   8      194.49      182.90      4.22 o 
  -1   9   8      136.24      143.19      4.58 o 
   0   9   8      208.64      203.46      4.94 o 
   1   9   8      118.05      115.99      3.57 o 
   2   9   8      111.64      105.86      3.27 o 
   3   9   8       45.94       47.70      2.49 o 
   4   9   8       65.36       77.47     14.27 o 
   5   9   8      127.22      125.53      3.44 o 
  -8  10   8      121.87      103.58      5.27 o 
  -7  10   8        1.14       -0.35      3.92 o 
  -6  10   8        4.81        5.91      3.65 o 
  -5  10   8       31.53       32.88      1.90 o 
  -4  10   8        2.27        1.53      2.16 o 
  -3  10   8        1.00       -0.35      2.01 o 
  -2  10   8      540.09      529.25      5.35 o 
  -1  10   8      141.49      132.59      4.80 o 
   0  10   8        2.91        0.47      2.89 o 
   1  10   8       61.72       63.58      3.89 o 
   2  10   8        5.87       10.14      3.10 o 
   3  10   8       37.97       39.39      2.61 o 
   4  10   8        5.44        5.86      3.25 o 
   5  10   8       58.02       71.48      6.94 o 
  -7  11   8      104.02       91.09      5.10 o 
  -6  11   8       46.35       39.88      2.82 o 
  -5  11   8        0.58        0.50      2.06 o 
  -4  11   8       58.58       66.55      2.84 o 
  -3  11   8      130.11      130.39      4.66 o 
  -2  11   8       39.39       32.73      3.89 o 
  -1  11   8      303.51      314.20      6.55 o 
   0  11   8        9.44        6.64      3.61 o 
   1  11   8       12.51       16.69      3.28 o 
   2  11   8       46.15       40.60      3.71 o 
   3  11   8        0.64        2.89      2.29 o 
   4  11   8        1.39        1.73      2.40 o 
  -6  12   8       24.18       21.97      2.84 o 
  -5  12   8       78.82       87.31      5.21 o 
  -4  12   8        8.23       10.53      2.48 o 
  -3  12   8      150.57      132.13      3.47 o 
  -2  12   8        3.54        3.48      2.49 o 
  -1  12   8        0.17       -2.48      3.21 o 
   0  12   8      121.19      110.67      5.21 o 
   1  12   8       23.97       17.35      4.15 o 
   2  12   8       26.27       19.16      3.44 o 
   3  12   8      200.14      186.26      5.78 o 
  -5  13   8        7.31       13.10      4.40 o 
  -4  13   8       30.54       35.85      2.91 o 
  -3  13   8       11.23        4.82      2.39 o 
  -2  13   8        0.78        1.37      2.90 o 
  -1  13   8       37.17       34.79      4.01 o 
   0  13   8      175.79      191.19      5.93 o 
   1  13   8       24.30       24.36      4.41 o 
   2  13   8        0.00       -2.92      3.30 o 
  -3  14   8        9.16        7.16      4.27 o 
  -2  14   8      100.27      110.59      5.79 o 
  -1  14   8      120.19      128.71      5.87 o 
 -11   0   9      131.08      155.98      5.21 o 
  -9   0   9        4.21        5.20      2.02 o 
  -7   0   9       58.32       61.44      1.87 o 
  -5   0   9     1331.39     1379.87      7.00 o 
  -3   0   9        1.87        1.86      2.28 o 
  -1   0   9      794.43      769.74      5.40 o 
   1   0   9       25.42       52.91     13.62 o 
   3   0   9       94.59       98.44      3.87 o 
   5   0   9       10.87        2.72      2.80 o 
   7   0   9       31.85       28.11      4.00 o 
 -11   1   9       95.85      101.67      4.00 o 
 -10   1   9        0.41        4.57      2.32 o 
  -9   1   9       80.90       77.54      2.21 o 
  -8   1   9        1.04        0.56      1.10 o 
  -7   1   9        6.95        4.03      1.20 o 
  -6   1   9      264.42      270.08      2.62 o 
  -5   1   9      123.85      122.03      2.25 o 
  -4   1   9       10.84        7.81      1.42 o 
  -3   1   9      508.36      500.98      5.43 o 
  -2   1   9       36.83       31.49      1.44 o 
  -1   1   9       48.96       54.78      1.42 o 
   0   1   9      497.44      527.59      3.95 o 
   1   1   9      103.12       96.40      1.64 o 
   2   1   9      264.58      243.00      6.86 o 
   3   1   9      303.87      280.46      4.00 o 
   4   1   9       12.97       11.14      2.21 o 
   5   1   9       20.45       26.20      2.50 o 
   6   1   9        0.01       -0.79      2.31 o 
   7   1   9        1.68        2.53      2.29 o 
 -11   2   9        3.98        7.42      2.52 o 
 -10   2   9        8.06        9.82      2.20 o 
  -9   2   9       82.11       69.60      2.57 o 
  -8   2   9       89.34       84.11      1.69 o 
  -7   2   9      274.54      274.85      2.74 o 
  -6   2   9      169.98      172.21      2.30 o 
  -5   2   9       35.45       31.53      1.50 o 
  -4   2   9        0.55        0.20      1.50 o 
  -3   2   9        3.43        6.57      1.75 o 
  -2   2   9       12.79        8.97      1.24 o 
  -1   2   9     1133.58     1094.88     14.92 o 
   0   2   9      161.55      158.47      1.88 o 
   1   2   9        0.96        0.74      1.10 o 
   2   2   9      599.02      558.24      3.93 o 
   3   2   9      133.91      160.58      3.34 o 
   4   2   9        1.40        2.96      2.19 o 
   5   2   9       15.40       12.30      2.07 o 
   6   2   9       18.74       20.02      4.10 o 
   7   2   9       16.39       20.64      4.83 o 
 -10   3   9       16.22       18.50      2.45 o 
  -9   3   9        4.89        0.46      2.14 o 
  -8   3   9      130.18      134.32      6.15 o 
  -7   3   9       79.11       76.61      2.22 o 
  -6   3   9     1156.20     1167.53     12.68 o 
  -5   3   9      550.90      550.89      6.44 o 
  -4   3   9       85.12       77.98      2.45 o 
  -3   3   9     1854.19     1885.99      8.13 o 
  -2   3   9       62.54       52.71      1.61 o 
  -1   3   9       92.91       84.18      2.00 o 
   0   3   9       15.14       12.90      1.26 o 
   1   3   9      272.41      262.33      2.74 o 
   2   3   9      127.01      127.08      2.57 o 
   3   3   9     1404.31     1316.58      7.73 o 
   4   3   9       23.58       23.53      2.40 o 
   5   3   9        0.11        0.89      2.12 o 
   6   3   9       30.37       32.70      4.39 o 
   7   3   9        0.63        1.85      2.38 o 
 -10   4   9       45.22       43.69      3.46 o 
  -9   4   9       93.53       89.88      5.25 o 
  -8   4   9        1.67        1.61      3.53 o 
  -7   4   9        5.20        5.72      1.76 o 
  -6   4   9      724.86      729.99      8.00 o 
  -5   4   9        3.12        2.63      1.68 o 
  -4   4   9      124.24      125.10      6.02 o 
  -3   4   9      386.88      391.36      6.53 o 
  -2   4   9      665.96      712.71      5.82 o 
  -1   4   9      252.12      228.54      5.32 o 
   0   4   9      297.12      303.14      2.82 o 
   1   4   9       48.48       40.40      1.96 o 
   2   4   9      355.74      351.99      4.19 o 
   3   4   9      193.09      171.62      2.72 o 
   4   4   9       16.45       25.66      2.47 o 
   5   4   9       49.72       38.88      2.85 o 
   6   4   9        1.00       -2.04      2.04 o 
 -10   5   9       13.38       14.20      4.12 o 
  -9   5   9      154.52      137.22      5.33 o 
  -8   5   9      281.94      289.62      6.69 o 
  -7   5   9        0.27        0.53      2.06 o 
  -6   5   9      286.31      287.32      4.98 o 
  -5   5   9       38.05       44.37      1.94 o 
  -4   5   9        9.42        9.37      1.44 o 
  -3   5   9      103.60      105.34      2.03 o 
  -2   5   9      205.47      208.71      2.05 o 
  -1   5   9      255.83      248.29      3.56 o 
   0   5   9       72.90       76.12      1.53 o 
   1   5   9      332.99      338.09      3.92 o 
   2   5   9       22.41       22.10      2.01 o 
   3   5   9      366.18      357.13      3.57 o 
   4   5   9        2.49        2.00      1.92 o 
   5   5   9       10.03       10.81      2.08 o 
   6   5   9        1.95        1.37      2.09 o 
 -10   6   9        0.97        1.75      4.38 o 
  -9   6   9       44.71       47.58      5.02 o 
  -8   6   9      212.48      196.24      5.90 o 
  -7   6   9       44.51       35.20      2.49 o 
  -6   6   9      181.56      195.69      9.25 o 
  -5   6   9        2.48        1.66      1.97 o 
  -4   6   9        5.65        3.28      1.66 o 
  -3   6   9      558.95      543.02      3.89 o 
  -2   6   9      436.31      444.86      8.57 o 
  -1   6   9       59.84       59.68      1.46 o 
   0   6   9      374.33      381.94      2.77 o 
   1   6   9        7.23        9.29      1.47 o 
   2   6   9       87.03       93.48      2.65 o 
   3   6   9       32.92       35.96      2.20 o 
   4   6   9      104.76      114.69      5.00 o 
   5   6   9       55.18       58.32      2.75 o 
   6   6   9        0.21       -3.99      3.99 o 
  -9   7   9       33.00       40.24      4.65 o 
  -8   7   9       60.97       54.36      4.34 o 
  -7   7   9       24.86       23.77      3.78 o 
  -6   7   9       12.19       13.97      2.25 o 
  -5   7   9        2.52       -0.80      1.71 o 
  -4   7   9       26.63       28.22      2.19 o 
  -3   7   9       64.33       62.84      2.32 o 
  -2   7   9       13.21       13.80      1.93 o 
  -1   7   9       35.50       36.05      2.16 o 
   0   7   9      705.78      712.23      7.30 o 
   1   7   9        0.92        1.48      1.44 o 
   2   7   9       15.00       13.38      1.58 o 
   3   7   9       19.81       17.64      2.82 o 
   4   7   9       24.40       36.15      3.90 o 
   5   7   9        7.27       -1.24      3.86 o 
  -9   8   9       94.16       95.80      5.06 o 
  -8   8   9       27.32       26.47      4.28 o 
  -7   8   9        8.61        8.96      3.32 o 
  -6   8   9      175.09      163.02      3.38 o 
  -5   8   9      102.08      112.94      2.64 o 
  -4   8   9        0.97        1.08      1.86 o 
  -3   8   9      846.61      862.16      6.34 o 
  -2   8   9       87.65       83.16      2.68 o 
  -1   8   9       36.70       37.63      2.26 o 
   0   8   9       79.38       85.09      2.68 o 
   1   8   9        4.77        0.93      1.53 o 
   2   8   9       58.48       67.03      2.59 o 
   3   8   9        2.18        0.34      3.17 o 
   4   8   9       37.94       39.66      3.66 o 
   5   8   9       19.17       17.24      3.71 o 
  -8   9   9       11.40        9.84      4.31 o 
  -7   9   9       19.36       22.47      3.56 o 
  -6   9   9       17.67       17.79      2.30 o 
  -5   9   9      284.17      270.14      5.98 o 
  -4   9   9      121.10      127.30      3.19 o 
  -3   9   9      496.27      473.27      6.35 o 
  -2   9   9       10.92       15.17      2.19 o 
  -1   9   9       98.12      101.44      2.94 o 
   0   9   9      107.70      111.92      3.22 o 
   1   9   9      246.17      248.85      5.55 o 
   2   9   9      138.06      148.54      8.31 o 
   3   9   9       37.14       44.59      2.72 o 
   4   9   9        5.62        6.26      3.18 o 
  -8  10   9      111.34      110.98      5.76 o 
  -7  10   9        7.19        5.69      3.38 o 
  -6  10   9       12.45        9.00      3.14 o 
  -5  10   9      148.95      133.83      3.32 o 
  -4  10   9      190.44      193.69      3.71 o 
  -3  10   9        2.12        2.13      2.12 o 
  -2  10   9       97.45      105.98      3.14 o 
  -1  10   9       96.05      105.94      3.28 o 
   0  10   9       18.30       23.82      3.62 o 
   1  10   9       34.10       32.07      3.34 o 
   2  10   9       35.96       36.90      2.47 o 
   3  10   9       85.58       80.36      3.18 o 
   4  10   9        1.78        1.10      2.24 o 
  -7  11   9        2.99        3.07      3.73 o 
  -6  11   9       43.61       46.95      4.11 o 
  -5  11   9        1.67        0.32      2.60 o 
  -4  11   9       63.18       74.14      3.02 o 
  -3  11   9       17.69       15.03      2.44 o 
  -2  11   9        1.42        2.79      2.43 o 
  -1  11   9       43.66       39.90      2.86 o 
   0  11   9       62.68       60.90      4.37 o 
   1  11   9        7.64        1.81      3.76 o 
   2  11   9        7.17        7.94      3.24 o 
   3  11   9       24.96       30.76      2.74 o 
  -6  12   9       23.55       14.53      4.49 o 
  -5  12   9       38.21       36.27      2.74 o 
  -4  12   9        0.56        0.12      2.21 o 
  -3  12   9        0.26        3.04      2.65 o 
  -2  12   9        2.75        4.79      2.70 o 
  -1  12   9        5.33        1.60      2.50 o 
   0  12   9      486.55      512.97      8.54 o 
   1  12   9        0.18        0.00      3.82 o 
   2  12   9        0.85       -1.57      3.65 o 
  -4  13   9      347.36      369.21      5.31 o 
  -3  13   9       24.69       26.18      5.44 o 
  -2  13   9      110.22      108.30      6.28 o 
  -1  13   9        3.18        3.32      2.75 o 
   0  13   9       18.41       20.77      4.44 o 
 -10   0  10       53.86       54.76      2.80 o 
  -8   0  10      238.59      234.24     10.13 o 
  -6   0  10       50.29       48.30      2.51 o 
  -4   0  10      350.70      329.70      5.66 o 
  -2   0  10      691.31      690.92      7.34 o 
   0   0  10      958.16      987.58      9.87 o 
   2   0  10        1.01        2.18      2.96 o 
   4   0  10        1.52        3.30      2.88 o 
   6   0  10       98.91      120.02      5.37 o 
 -10   1  10       69.61       73.62      2.59 o 
  -9   1  10       44.11       48.84      1.68 o 
  -8   1  10       54.68       52.52      1.61 o 
  -7   1  10        1.70       -0.31      1.47 o 
  -6   1  10     1119.16     1115.03      4.95 o 
  -5   1  10      540.93      547.66      5.29 o 
  -4   1  10       17.01       16.08      2.18 o 
  -3   1  10       84.04       86.82      2.53 o 
  -2   1  10      109.61      102.59      2.30 o 
  -1   1  10       28.66       31.82      1.66 o 
   0   1  10      665.29      656.60      3.58 o 
   1   1  10        0.81        0.56      1.23 o 
   2   1  10      192.05      190.62      6.38 o 
   3   1  10       46.95       44.04      2.56 o 
   4   1  10       56.36       55.28      2.70 o 
   5   1  10        4.36        2.78      2.08 o 
   6   1  10        2.60        0.80      4.87 o 
 -10   2  10      126.76      121.50      3.46 o 
  -9   2  10       11.61       14.23      1.94 o 
  -8   2  10       88.27       75.39      2.32 o 
  -7   2  10      149.70      134.52      2.21 o 
  -6   2  10      519.64      532.64      3.87 o 
  -5   2  10       99.43       96.99      2.34 o 
  -4   2  10      688.21      669.65     15.03 o 
  -3   2  10      263.50      258.38      3.61 o 
  -2   2  10        1.12       -0.18      1.30 o 
  -1   2  10       64.02       60.23      1.78 o 
   0   2  10       14.78       15.95      1.29 o 
   1   2  10      153.68      148.01      3.56 o 
   2   2  10       35.91       34.03      1.90 o 
   3   2  10       87.60       96.98      2.99 o 
   4   2  10       75.24       67.84      2.77 o 
   5   2  10        0.10       -1.93      2.43 o 
   6   2  10       16.57       20.68      5.57 o 
 -10   3  10        3.75        3.18      5.19 o 
  -9   3  10        4.89        2.28      3.36 o 
  -8   3  10        1.87        1.71      1.74 o 
  -7   3  10       80.00       79.97      2.37 o 
  -6   3  10       61.74       60.61      2.25 o 
  -5   3  10       71.66       64.45      2.17 o 
  -4   3  10       53.09       40.43      2.36 o 
  -3   3  10        1.62        1.56      1.90 o 
  -2   3  10        9.49        8.88      1.38 o 
  -1   3  10       83.73       85.88      1.93 o 
   0   3  10       36.71       33.81      1.55 o 
   1   3  10        0.70        0.56      1.49 o 
   2   3  10       13.24       17.75      1.75 o 
   3   3  10        0.42        5.16      2.29 o 
   4   3  10       93.42       97.34      3.70 o 
   5   3  10       41.72       45.09      4.75 o 
   6   3  10        4.30        1.52      2.34 o 
 -10   4  10       11.34       11.93      3.97 o 
  -9   4  10       36.85       36.96      3.94 o 
  -8   4  10      242.78      257.97      4.28 o 
  -7   4  10       28.43       27.91      2.08 o 
  -6   4  10        3.92        4.74      1.74 o 
  -5   4  10     1449.29     1352.39     13.84 o 
  -4   4  10        0.82        0.53      1.91 o 
  -3   4  10       43.43       44.62      2.31 o 
  -2   4  10      313.24      315.61      7.44 o 
  -1   4  10      377.72      386.74      3.27 o 
   0   4  10        3.15        3.08      1.34 o 
   1   4  10      286.95      294.52      3.80 o 
   2   4  10        4.87        4.26      1.64 o 
   3   4  10       21.09       20.28      2.39 o 
   4   4  10       21.81       23.26      2.41 o 
   5   4  10       13.67       13.64      2.55 o 
   6   4  10       26.82       25.70      5.96 o 
 -10   5  10       46.55       45.65      4.37 o 
  -9   5  10      116.56      103.53      5.23 o 
  -8   5  10       93.27       91.48      4.69 o 
  -7   5  10       44.15       49.32      2.77 o 
  -6   5  10      145.96      147.48      5.73 o 
  -5   5  10      525.49      492.86      4.76 o 
  -4   5  10      200.59      221.05      4.20 o 
  -3   5  10        0.96        2.95      1.46 o 
  -2   5  10      103.62       97.08      3.07 o 
  -1   5  10        4.62        3.12      1.41 o 
   0   5  10      109.13      112.12      2.15 o 
   1   5  10      186.83      189.27      3.32 o 
   2   5  10        1.55        1.72      1.95 o 
   3   5  10       16.01       14.66      1.78 o 
   4   5  10        0.01       -0.49      2.14 o 
   5   5  10       25.32       29.18      2.80 o 
  -9   6  10       95.63      110.70      5.78 o 
  -8   6  10       26.89       30.16      4.27 o 
  -7   6  10      104.16       87.43      2.96 o 
  -6   6  10       89.12       90.57      3.00 o 
  -5   6  10       44.21       50.80      3.41 o 
  -4   6  10      260.36      262.62      3.08 o 
  -3   6  10       70.75       75.17      2.04 o 
  -2   6  10      105.69      111.98      2.25 o 
  -1   6  10      345.67      344.32      3.20 o 
   0   6  10        3.51        4.52      1.91 o 
   1   6  10      274.39      269.44      6.73 o 
   2   6  10       41.91       40.95      2.46 o 
   3   6  10       11.52       10.70      2.07 o 
   4   6  10        0.96       -0.17      2.87 o 
   5   6  10       22.28       20.04      2.57 o 
  -9   7  10       41.63       43.56      4.42 o 
  -8   7  10      111.91      106.02      5.16 o 
  -7   7  10        0.07       -1.81      2.32 o 
  -6   7  10      161.06      147.24      3.52 o 
  -5   7  10      378.21      398.02      4.65 o 
  -4   7  10       72.57       73.84      2.68 o 
  -3   7  10       23.12       20.31      2.07 o 
  -2   7  10       33.65       32.65      2.24 o 
  -1   7  10       51.85       47.08      2.31 o 
   0   7  10      818.61      834.68      7.37 o 
   1   7  10        3.23        4.19      1.87 o 
   2   7  10        8.65       10.82      2.33 o 
   3   7  10       17.48       19.89      2.32 o 
   4   7  10       86.83       96.45      4.98 o 
   5   7  10        4.08        4.11      3.87 o 
  -8   8  10       54.37       60.64      5.01 o 
  -7   8  10      145.08      146.08      5.16 o 
  -6   8  10       65.12       64.79      2.69 o 
  -5   8  10      165.55      173.28      3.50 o 
  -4   8  10        4.95        2.81      2.10 o 
  -3   8  10      106.06      112.13      3.01 o 
  -2   8  10        0.50        1.00      2.03 o 
  -1   8  10      175.43      178.76      3.45 o 
   0   8  10        8.17       13.02      3.34 o 
   1   8  10        0.63       -1.04      1.94 o 
   2   8  10       48.08       41.04      2.40 o 
   3   8  10       14.54       17.11      3.79 o 
   4   8  10       51.64       49.40      8.13 o 
  -8   9  10        6.00        2.93      4.21 o 
  -7   9  10       67.04       83.11      5.18 o 
  -6   9  10       46.26       42.35      2.63 o 
  -5   9  10       68.41       65.89      2.88 o 
  -4   9  10       19.20       18.61      2.34 o 
  -3   9  10        0.94       -0.88      2.01 o 
  -2   9  10       49.64       46.87      2.51 o 
  -1   9  10       22.96       24.15      2.28 o 
   0   9  10        0.59        4.00      2.22 o 
   1   9  10        0.30        2.79      2.74 o 
   2   9  10       37.15       31.64      2.43 o 
   3   9  10       66.32       65.04      2.93 o 
   4   9  10       32.22       23.46      6.54 o 
  -7  10  10       27.67       41.75      4.78 o 
  -6  10  10       49.19       54.96      3.53 o 
  -5  10  10      179.46      176.61      3.71 o 
  -4  10  10        0.34       -0.83      2.36 o 
  -3  10  10      730.07      771.20      9.90 o 
  -2  10  10       26.46       25.79      2.55 o 
  -1  10  10       82.20       79.44      4.20 o 
   0  10  10       34.50       36.65      2.76 o 
   1  10  10        0.89       -1.21      2.18 o 
   2  10  10       16.27       14.10      3.55 o 
   3  10  10       43.21       32.91      3.41 o 
  -6  11  10       12.11        6.27      4.15 o 
  -5  11  10       12.63       12.79      2.44 o 
  -4  11  10        7.39        6.83      2.23 o 
  -3  11  10       54.60       47.16      2.86 o 
  -2  11  10      167.81      176.02      4.07 o 
  -1  11  10      319.76      335.13      6.62 o 
   0  11  10       69.78       68.05      7.25 o 
   1  11  10        0.38       -0.45      2.24 o 
   2  11  10        2.94       -2.55      3.14 o 
  -5  12  10       27.01       26.60      2.89 o 
  -4  12  10       43.36       39.65      2.85 o 
  -3  12  10       65.66       76.79      3.77 o 
  -2  12  10      140.91      147.28      5.33 o 
  -1  12  10       80.64       76.95      3.35 o 
   0  12  10       46.39       52.34      3.11 o 
   1  12  10       82.84       79.34      3.38 o 
  -9   0  11       52.13       49.58      2.72 o 
  -7   0  11       70.70       71.67      2.85 o 
  -5   0  11       58.13       51.24      3.82 o 
  -3   0  11       96.52       97.57      3.90 o 
  -1   0  11      135.77      139.94      2.97 o 
   1   0  11        7.34        4.43      1.86 o 
   3   0  11       14.43       20.16      3.55 o 
   5   0  11        4.63        6.84      3.51 o 
 -10   1  11      154.58      174.56      6.08 o 
  -9   1  11      110.47      107.05      2.36 o 
  -8   1  11       21.88       22.08      1.80 o 
  -7   1  11       17.27       15.19      1.63 o 
  -6   1  11      202.06      200.82      3.26 o 
  -5   1  11      236.13      237.58      3.94 o 
  -4   1  11       29.30       30.17      2.34 o 
  -3   1  11      460.21      470.40      4.79 o 
  -2   1  11       39.94       39.82      2.29 o 
  -1   1  11       31.01       25.29      1.64 o 
   0   1  11       50.89       58.65      1.69 o 
   1   1  11       99.00       98.75      2.28 o 
   2   1  11       51.49       51.69      2.59 o 
   3   1  11       66.27       67.40      3.03 o 
   4   1  11       12.11       14.69      2.26 o 
   5   1  11        1.65        2.74      2.69 o 
 -10   2  11        0.10        0.08      3.85 o 
  -9   2  11        9.96       13.24      2.09 o 
  -8   2  11       15.19       11.61      2.00 o 
  -7   2  11      272.87      270.39      3.47 o 
  -6   2  11       80.06       78.17      2.38 o 
  -5   2  11      138.31      155.77      3.57 o 
  -4   2  11      500.73      507.18     11.88 o 
  -3   2  11        0.84        2.73      1.99 o 
  -2   2  11       63.29       65.88      1.96 o 
  -1   2  11        0.08       -0.99      1.36 o 
   0   2  11       60.88       61.60      1.71 o 
   1   2  11      182.03      185.13      2.74 o 
   2   2  11        7.40        7.58      2.35 o 
   3   2  11      149.23      161.83      3.65 o 
   4   2  11        0.07        2.29      2.25 o 
   5   2  11        0.66       -1.91      2.38 o 
 -10   3  11      124.51      126.80      3.63 o 
  -9   3  11       79.55       85.54      3.45 o 
  -8   3  11      332.63      341.08      4.02 o 
  -7   3  11       43.30       39.20      2.21 o 
  -6   3  11        0.57        0.01      1.79 o 
  -5   3  11      565.36      549.67     20.35 o 
  -4   3  11      196.43      205.02      3.67 o 
  -3   3  11      204.80      217.33      3.64 o 
  -2   3  11      231.66      221.76      2.81 o 
  -1   3  11       26.72       22.33      1.62 o 
   0   3  11       12.97       12.21      1.53 o 
   1   3  11       70.24       74.54      2.18 o 
   2   3  11       17.36       20.76      1.80 o 
   3   3  11       43.00       49.23      4.78 o 
   4   3  11       24.21       40.93      6.52 o 
   5   3  11        0.02       -1.70      2.32 o 
 -10   4  11        4.67        4.80      3.70 o 
  -9   4  11        2.30        2.80      3.97 o 
  -8   4  11       37.30       39.96      2.31 o 
  -7   4  11      349.28      354.60      5.31 o 
  -6   4  11       10.11       17.35      2.21 o 
  -5   4  11       82.16       82.49      3.00 o 
  -4   4  11        8.38       10.04      2.18 o 
  -3   4  11        2.80        1.15      1.90 o 
  -2   4  11      378.74      360.17      5.36 o 
  -1   4  11      251.84      249.96      2.91 o 
   0   4  11        1.08        0.99      1.48 o 
   1   4  11       31.15       31.39      2.27 o 
   2   4  11        3.54        1.27      1.72 o 
   3   4  11       29.78       21.93      2.49 o 
   4   4  11      398.58      371.52      6.12 o 
   5   4  11        0.91        2.78      2.27 o 
  -9   5  11        0.04       -4.23      4.23 o 
  -8   5  11      553.86      557.12      6.01 o 
  -7   5  11        0.23        0.15      2.01 o 
  -6   5  11      280.30      277.04      4.57 o 
  -5   5  11       77.65       80.15      2.97 o 
  -4   5  11        0.98        1.01      2.07 o 
  -3   5  11      124.27      128.33      5.26 o 
  -2   5  11       13.19       23.05      2.22 o 
  -1   5  11        0.01        0.62      1.49 o 
   0   5  11       67.54       72.60      4.26 o 
   1   5  11       98.73       94.29      2.84 o 
   2   5  11       21.91       18.76      2.32 o 
   3   5  11       14.96       15.63      2.49 o 
   4   5  11       98.63       94.81      3.53 o 
   5   5  11        2.43        4.48      2.42 o 
  -9   6  11       76.71       79.13      5.48 o 
  -8   6  11      137.47      140.26      5.84 o 
  -7   6  11       18.97       15.27      2.51 o 
  -6   6  11       85.38       71.34      4.19 o 
  -5   6  11      117.07      146.70      3.61 o 
  -4   6  11      137.35      140.19      4.48 o 
  -3   6  11        5.25        4.91      2.23 o 
  -2   6  11      658.64      666.73      5.78 o 
  -1   6  11       10.47       11.98      2.56 o 
   0   6  11        0.00       -0.46      2.00 o 
   1   6  11       90.33       88.92      2.88 o 
   2   6  11        7.10        7.90      2.24 o 
   3   6  11       20.72       18.22      4.31 o 
   4   6  11        0.94        5.35      3.53 o 
  -8   7  11        0.02        0.98      4.07 o 
  -7   7  11       29.49       31.76      2.74 o 
  -6   7  11       15.48       11.95      3.33 o 
  -5   7  11      518.15      492.68      7.51 o 
  -4   7  11      183.96      182.45      5.14 o 
  -3   7  11        2.40        1.74      2.70 o 
  -2   7  11       11.95        7.74      2.18 o 
  -1   7  11      177.30      184.97     11.09 o 
   0   7  11       39.64       38.21      3.42 o 
   1   7  11       78.66       83.87      2.80 o 
   2   7  11       99.78      105.08      3.28 o 
   3   7  11        0.02       -0.09      2.20 o 
   4   7  11        0.38        3.65      3.77 o 
  -8   8  11       13.64       17.13      4.17 o 
  -7   8  11        8.36       10.76      2.76 o 
  -6   8  11        4.09        4.81      3.12 o 
  -5   8  11       56.56       63.12      4.84 o 
  -4   8  11        3.72        4.40      2.18 o 
  -3   8  11      130.32      132.28      4.62 o 
  -2   8  11        1.84        2.29      3.22 o 
  -1   8  11      235.13      208.94      5.47 o 
   0   8  11        1.19        2.14      2.86 o 
   1   8  11       68.42       63.07      4.09 o 
   2   8  11        0.12        1.10      2.10 o 
   3   8  11        0.78        1.75      2.40 o 
  -7   9  11       19.80       10.18      4.08 o 
  -6   9  11        3.71        1.47      3.08 o 
  -5   9  11       12.39       12.62      2.47 o 
  -4   9  11        0.71       -0.16      2.36 o 
  -3   9  11        0.02       -0.70      2.06 o 
  -2   9  11       11.32        7.98      3.01 o 
  -1   9  11       39.23       48.48      4.01 o 
   0   9  11       45.51       33.55      3.82 o 
   1   9  11        4.88        7.16      3.31 o 
   2   9  11        1.01        1.30      2.18 o 
   3   9  11       32.59       37.12      3.27 o 
  -6  10  11       75.09       70.59      4.43 o 
  -5  10  11       36.05       36.42      2.64 o 
  -4  10  11       30.18       25.47      2.49 o 
  -3  10  11        1.34        0.71      2.46 o 
  -2  10  11       10.35       14.31      2.55 o 
  -1  10  11        8.94        7.23      2.94 o 
   0  10  11      138.94      144.30      5.02 o 
   1  10  11        5.94        3.31      3.76 o 
   2  10  11        2.57        1.29      3.73 o 
  -5  11  11       16.62       15.37      2.73 o 
  -4  11  11       47.99       48.88      2.92 o 
  -3  11  11        0.79        0.03      2.48 o 
  -2  11  11        1.33        4.70      2.49 o 
  -1  11  11        5.54        4.28      3.15 o 
   0  11  11        4.12        3.41      2.98 o 
  -3  12  11       55.93       65.09      5.12 o 
  -2  12  11        5.69        6.70      2.73 o 
 -10   0  12       91.94       76.38      4.08 o 
  -8   0  12       74.32       79.19      4.90 o 
  -6   0  12       44.15       33.01      3.60 o 
  -4   0  12      263.95      270.63      5.82 o 
  -2   0  12       90.35      102.21      4.15 o 
   0   0  12      237.87      239.76      3.74 o 
   2   0  12        2.82        2.10      3.24 o 
   4   0  12       66.81       71.84      4.80 o 
 -10   1  12       34.15       39.50      3.23 o 
  -9   1  12        0.31       -1.44      2.03 o 
  -8   1  12        8.00        6.00      2.12 o 
  -7   1  12       19.03       18.22      1.74 o 
  -6   1  12        2.63        2.14      2.24 o 
  -5   1  12       76.77       73.77      3.11 o 
  -4   1  12      108.89       99.69      4.07 o 
  -3   1  12        0.02       -0.50      2.12 o 
  -2   1  12       19.39       16.52      2.11 o 
  -1   1  12       75.29       70.09      2.13 o 
   0   1  12      179.15      182.98      2.88 o 
   1   1  12        3.94        3.70      1.71 o 
   2   1  12        1.98        0.35      2.36 o 
   3   1  12        0.08        0.38      3.11 o 
   4   1  12       11.56       19.33      2.67 o 
  -9   2  12        0.29        0.24      2.07 o 
  -8   2  12        1.81        3.00      2.08 o 
  -7   2  12      128.31      130.95      2.97 o 
  -6   2  12        6.93        6.05      2.39 o 
  -5   2  12      338.30      357.86     13.15 o 
  -4   2  12        1.77        1.12      2.24 o 
  -3   2  12        4.39        1.29      2.16 o 
  -2   2  12      264.54      280.54      3.67 o 
  -1   2  12        0.12        0.40      1.52 o 
   0   2  12       24.66       26.21      1.76 o 
   1   2  12        5.38        3.90      1.71 o 
   2   2  12       35.10       37.60      7.07 o 
   3   2  12       43.62       38.54      2.73 o 
   4   2  12       59.42       61.43      3.28 o 
  -9   3  12       53.74       59.83      4.12 o 
  -8   3  12       93.60       94.01      2.67 o 
  -7   3  12       16.48       16.63      2.07 o 
  -6   3  12      120.87      126.18      3.57 o 
  -5   3  12       56.40       64.15      3.14 o 
  -4   3  12      184.75      170.61      3.63 o 
  -3   3  12        1.76        1.05      2.31 o 
  -2   3  12        8.21        7.09      1.63 o 
  -1   3  12       20.12       18.69      1.77 o 
   0   3  12      106.21       95.88      2.95 o 
   1   3  12       93.23       95.40      2.37 o 
   2   3  12       99.09      106.97      3.34 o 
   3   3  12      170.14      166.96     10.89 o 
   4   3  12       26.50       32.48      2.79 o 
  -9   4  12        0.63       -3.00      4.32 o 
  -8   4  12        8.92       10.25      2.23 o 
  -7   4  12        5.31       10.95      2.09 o 
  -6   4  12       45.24       45.05      3.02 o 
  -5   4  12      657.06      651.07     16.97 o 
  -4   4  12       89.34       87.75      3.24 o 
  -3   4  12       89.60       88.50      3.46 o 
  -2   4  12       42.12       50.56      2.14 o 
  -1   4  12      179.39      187.48      2.84 o 
   0   4  12       54.99       53.26      2.47 o 
   1   4  12      112.31      128.51      4.23 o 
   2   4  12      126.60      125.37      9.17 o 
   3   4  12       87.38       88.66      3.36 o 
   4   4  12       11.25        8.60      2.40 o 
  -9   5  12        8.22        9.47      4.40 o 
  -8   5  12       15.96       20.67      2.77 o 
  -7   5  12      161.36      145.69      5.73 o 
  -6   5  12       11.72       15.32      2.75 o 
  -5   5  12      279.19      281.05      5.63 o 
  -4   5  12        0.21        0.27      2.23 o 
  -3   5  12       15.74       15.65      2.32 o 
  -2   5  12      654.96      634.27     24.01 o 
  -1   5  12      131.56      135.28      2.60 o 
   0   5  12       79.94       77.29      2.82 o 
   1   5  12        0.22        2.13      1.97 o 
   2   5  12       16.48       18.75      2.32 o 
   3   5  12       40.37       42.59      3.80 o 
   4   5  12       71.12       69.84      3.15 o 
  -8   6  12       11.12       10.26      2.91 o 
  -7   6  12       61.55       57.00      6.53 o 
  -6   6  12        0.06       -0.50      2.69 o 
  -5   6  12       40.59       41.89      2.95 o 
  -4   6  12        3.38        4.49      2.41 o 
  -3   6  12        7.37        9.83      2.24 o 
  -2   6  12      184.67      182.96      6.29 o 
  -1   6  12       95.55       85.86      4.40 o 
   0   6  12       42.33       36.55      2.45 o 
   1   6  12       86.75       93.65      3.09 o 
   2   6  12        0.56       -0.54      2.12 o 
   3   6  12        0.08       -3.56      3.56 o 
  -8   7  12        1.86       -0.68      4.38 o 
  -7   7  12        1.05       -1.94      3.67 o 
  -6   7  12        4.76        1.73      2.98 o 
  -5   7  12        9.91        7.25      3.26 o 
  -4   7  12        1.61       -2.21      2.88 o 
  -3   7  12       10.45       12.51      2.56 o 
  -2   7  12        7.04        5.90      2.31 o 
  -1   7  12      101.34       89.83      4.46 o 
   0   7  12        5.81        5.68      3.40 o 
   1   7  12       60.35       53.69      2.64 o 
   2   7  12       10.85        7.88      2.15 o 
   3   7  12        2.10       -0.27      3.40 o 
  -7   8  12       13.80        4.45      3.94 o 
  -6   8  12       94.65      110.11      4.72 o 
  -5   8  12       22.33       21.62      3.80 o 
  -4   8  12        2.07       -0.01      3.36 o 
  -3   8  12       96.46      104.73      4.81 o 
  -2   8  12       80.73       70.12      4.41 o 
  -1   8  12       25.65       19.54      3.54 o 
   0   8  12       10.83        9.79      3.55 o 
   1   8  12        0.44        0.53      2.82 o 
   2   8  12       30.65       28.20      2.46 o 
  -6   9  12        8.49        2.19      3.13 o 
  -5   9  12       13.76       17.80      3.72 o 
  -4   9  12       76.82       79.03      4.24 o 
  -3   9  12       11.31       16.15      3.80 o 
  -2   9  12      241.30      241.85      6.22 o 
  -1   9  12       31.80       30.56      4.03 o 
   0   9  12      106.40      118.66      5.18 o 
   1   9  12        7.75        5.28      3.64 o 
  -5  10  12        0.06        1.08      2.33 o 
  -4  10  12       79.64       80.84      4.72 o 
  -3  10  12        1.78        4.04      3.23 o 
  -2  10  12       32.63       25.56      4.12 o 
  -1  10  12        6.11        8.77      3.31 o 
   0  10  12       13.12        9.81      3.78 o 
  -3  11  12        5.11        0.80      3.15 o 
  -2  11  12        9.78        6.02      3.76 o 
  -9   0  13      114.64       97.70     15.41 o 
  -7   0  13       69.04       68.03      4.78 o 
  -5   0  13      863.11      885.70     10.43 o 
  -3   0  13       65.48       62.89      3.85 o 
  -1   0  13        0.16       -1.00      2.86 o 
   1   0  13      171.46      167.40      5.49 o 
   3   0  13       18.75       17.40      4.11 o 
  -9   1  13       53.48       54.23      2.70 o 
  -8   1  13        1.07        0.05      1.90 o 
  -7   1  13        0.08       -0.50      2.59 o 
  -6   1  13       12.01        8.71      2.66 o 
  -5   1  13      134.95      145.21      3.74 o 
  -4   1  13      206.49      215.58      4.07 o 
  -3   1  13      137.95      142.99     10.51 o 
  -2   1  13       15.50       15.13      2.57 o 
  -1   1  13       53.82       48.12      2.04 o 
   0   1  13       13.81       15.92      1.56 o 
   1   1  13        6.50        5.29      3.15 o 
   2   1  13        6.02        3.47      2.65 o 
   3   1  13        8.44        5.92      2.40 o 
  -9   2  13       21.15       30.68      2.57 o 
  -8   2  13        3.42        1.34      1.97 o 
  -7   2  13       56.53       54.10      3.02 o 
  -6   2  13       28.71       23.29      2.81 o 
  -5   2  13       45.84       51.59      3.01 o 
  -4   2  13       80.72       80.36      3.15 o 
  -3   2  13        0.12        0.12      2.09 o 
  -2   2  13      114.45      114.12      3.25 o 
  -1   2  13       15.25       13.61      1.80 o 
   0   2  13       51.66       48.55      2.58 o 
   1   2  13        5.42        7.99      2.09 o 
   2   2  13       68.56       61.09      3.69 o 
   3   2  13       17.88       21.78      2.76 o 
  -9   3  13       54.01       50.06      2.69 o 
  -8   3  13       51.19       47.97      2.49 o 
  -7   3  13        0.62        1.42      2.79 o 
  -6   3  13        0.03       -0.01      2.78 o 
  -5   3  13       92.99       83.69      3.27 o 
  -4   3  13      291.19      290.56      6.95 o 
  -3   3  13       51.41       53.45      4.32 o 
  -2   3  13       11.51        8.78      1.76 o 
  -1   3  13        0.11       -1.12      1.68 o 
   0   3  13       75.44       76.14      2.80 o 
   1   3  13       66.68       77.99      2.94 o 
   2   3  13       65.67       75.67      6.99 o 
   3   3  13        4.77       10.92      4.34 o 
  -8   4  13      113.06      119.60      3.08 o 
  -7   4  13       46.53       48.55      3.30 o 
  -6   4  13      369.54      369.85      9.92 o 
  -5   4  13      169.58      173.48      4.07 o 
  -4   4  13       30.59       37.22      2.81 o 
  -3   4  13        0.39        0.45      2.37 o 
  -2   4  13       26.32       28.42      5.28 o 
  -1   4  13        0.14       -0.36      1.69 o 
   0   4  13       13.45       12.97      2.31 o 
   1   4  13       21.06       27.99      2.60 o 
   2   4  13       22.95       23.50      3.44 o 
   3   4  13        0.51       -0.65      3.77 o 
  -8   5  13       44.11       55.91      2.82 o 
  -7   5  13      116.60      132.13      3.87 o 
  -6   5  13       49.36       38.15      6.16 o 
  -5   5  13       98.79       94.41      3.56 o 
  -4   5  13      207.98      198.19      4.12 o 
  -3   5  13       56.88       58.15      3.97 o 
  -2   5  13       53.73       53.04      2.84 o 
  -1   5  13        0.47        0.03      3.31 o 
   0   5  13       45.35       54.25      2.80 o 
   1   5  13       66.75       77.72      3.13 o 
   2   5  13       49.88       60.81      4.00 o 
  -8   6  13       20.07       20.16      4.95 o 
  -7   6  13       48.02       43.01      4.20 o 
  -6   6  13       31.23       25.55      2.97 o 
  -5   6  13        9.56       10.16      2.58 o 
  -4   6  13       47.50       55.21      2.98 o 
  -3   6  13        7.93        7.64      2.31 o 
  -2   6  13       92.61       91.97      3.21 o 
  -1   6  13       29.35       31.41      3.91 o 
   0   6  13        1.17        2.76      2.07 o 
   1   6  13       99.38       97.40      3.24 o 
   2   6  13       39.21       28.82      2.35 o 
  -7   7  13       15.40       14.31      4.13 o 
  -6   7  13        2.66       -0.97      4.10 o 
  -5   7  13       88.19       99.98      5.03 o 
  -4   7  13        7.60        8.79      2.60 o 
  -3   7  13       13.21       12.64      2.50 o 
  -2   7  13       25.91       26.65      2.66 o 
  -1   7  13       85.92      101.60      4.83 o 
   0   7  13       91.96       98.38      4.83 o 
   1   7  13       30.01       35.92      2.62 o 
  -6   8  13        1.15        4.07      4.02 o 
  -5   8  13      154.19      149.51      5.63 o 
  -4   8  13        0.38        1.44      2.90 o 
  -3   8  13       51.95       46.66      3.78 o 
  -2   8  13        0.10        2.32      3.67 o 
  -1   8  13       14.11       21.14      3.86 o 
   0   8  13        0.77       -0.20      3.57 o 
   1   8  13       45.07       48.75      4.39 o 
  -5   9  13       34.39       33.77      4.25 o 
  -4   9  13       60.78       64.52      4.47 o 
  -3   9  13        6.26        3.34      3.68 o 
  -2   9  13       39.92       47.50      4.37 o 
  -1   9  13       18.68       11.43      3.84 o 
   0   9  13        7.35        6.90      3.20 o 
  -8   0  14       28.40       30.16      4.45 o 
  -6   0  14        1.56       -1.91      4.07 o 
  -4   0  14       73.43       71.78      4.81 o 
  -2   0  14       25.88       36.75      4.01 o 
   0   0  14        4.09        4.05      2.17 o 
   2   0  14        2.92        3.81      3.45 o 
  -8   1  14       12.73       15.29      3.75 o 
  -7   1  14       69.42       63.89      3.39 o 
  -6   1  14       89.34       90.53      3.38 o 
  -5   1  14       85.26       87.18      3.45 o 
  -4   1  14       15.54       15.83      2.69 o 
  -3   1  14       57.07       56.34      3.16 o 
  -2   1  14        6.44        9.01      2.48 o 
  -1   1  14        2.36        0.80      1.75 o 
   0   1  14       10.44        7.82      2.24 o 
   1   1  14       61.51       60.47      4.97 o 
   2   1  14       19.50       24.32      3.07 o 
  -8   2  14       67.68       69.64      3.37 o 
  -7   2  14      134.91      134.91      4.11 o 
  -6   2  14       66.07       54.71      3.34 o 
  -5   2  14       30.64       29.95      2.88 o 
  -4   2  14        0.24       -0.46      2.76 o 
  -3   2  14       60.47       59.56      3.14 o 
  -2   2  14      137.52      145.94      3.65 o 
  -1   2  14        1.63        0.44      1.72 o 
   0   2  14       18.30       20.57      2.55 o 
   1   2  14       11.50       11.03      2.78 o 
   2   2  14       13.65       12.65      2.52 o 
  -8   3  14        0.05        1.47      2.83 o 
  -7   3  14        9.25        8.57      2.74 o 
  -6   3  14       20.66       27.77      5.60 o 
  -5   3  14        8.96        7.86      2.44 o 
  -4   3  14       24.56       31.11      2.76 o 
  -3   3  14       35.03       42.11      2.94 o 
  -2   3  14        1.68        0.33      1.84 o 
  -1   3  14       19.31       25.24      2.03 o 
   0   3  14       13.62       14.02      2.35 o 
   1   3  14        0.07       -3.59      3.64 o 
   2   3  14        8.99        7.90      3.21 o 
  -8   4  14        6.65       10.43      5.53 o 
  -7   4  14       76.64       95.97      3.78 o 
  -6   4  14       19.52       10.18      2.98 o 
  -5   4  14       74.89       64.71      3.06 o 
  -4   4  14      303.16      300.99     11.38 o 
  -3   4  14        0.61        0.64      2.61 o 
  -2   4  14       70.80       81.45      3.16 o 
  -1   4  14       25.43       23.85      3.11 o 
   0   4  14        1.07       -0.83      2.46 o 
   1   4  14        0.95       -0.55      2.22 o 
   2   4  14       19.89       25.24      3.39 o 
  -7   5  14       40.04       39.08      3.51 o 
  -6   5  14      101.78       95.50      3.64 o 
  -5   5  14       37.24       32.11      3.53 o 
  -4   5  14       21.70       26.32      2.87 o 
  -3   5  14        0.02       -0.63      2.46 o 
  -2   5  14       42.54       41.35      2.73 o 
  -1   5  14      346.65      339.10      7.07 o 
   0   5  14        4.23        5.41      2.40 o 
   1   5  14        1.87        4.24      2.39 o 
  -7   6  14      172.48      173.94      6.14 o 
  -6   6  14        3.08        2.90      2.63 o 
  -5   6  14        0.00        0.56      2.69 o 
  -4   6  14      109.25      110.28      3.79 o 
  -3   6  14        2.34        1.93      2.50 o 
  -2   6  14        0.35        0.20      2.36 o 
  -1   6  14       51.37       42.51      4.32 o 
   0   6  14        1.16        2.82      3.14 o 
   1   6  14        0.04        5.48      2.22 o 
  -6   7  14        2.68        6.86      3.51 o 
  -5   7  14       14.02       18.30      4.51 o 
  -4   7  14      149.25      163.52      5.15 o 
  -3   7  14       30.73       29.62      3.53 o 
  -2   7  14        5.40        4.71      3.55 o 
  -1   7  14        4.74        6.25      3.76 o 
   0   7  14       38.90       35.69      3.84 o 
  -4   8  14        3.35        3.24      3.82 o 
  -3   8  14       19.34       15.06      4.20 o 
  -2   8  14        3.93        2.44      3.60 o 
  -7   0  15       46.58       40.93      4.50 o 
  -5   0  15       28.96       25.23      4.06 o 
  -3   0  15        0.59        0.63      3.85 o 
  -1   0  15        3.56        6.59      3.27 o 
   1   0  15       37.27       45.09      4.79 o 
  -7   1  15        4.15        4.66      3.07 o 
  -6   1  15       27.30       25.22      3.27 o 
  -5   1  15       19.73       10.24      3.00 o 
  -4   1  15      109.76      109.72      3.78 o 
  -3   1  15       10.81       12.41      2.60 o 
  -2   1  15        0.93        2.45      2.38 o 
  -1   1  15       17.16       23.26      2.88 o 
   0   1  15        0.18       -1.06      3.15 o 
   1   1  15       31.04       32.68      3.30 o 
  -7   2  15       11.62       12.87      3.31 o 
  -6   2  15        8.21        6.83      2.98 o 
  -5   2  15        2.12        1.13      2.97 o 
  -4   2  15        0.56        0.55      2.89 o 
  -3   2  15      160.87      152.90      4.23 o 
  -2   2  15        3.27        4.19      2.65 o 
  -1   2  15       16.32       11.95      2.64 o 
   0   2  15        3.14        2.20      2.14 o 
  -7   3  15       51.70       46.98      3.23 o 
  -6   3  15        9.53       12.12      3.23 o 
  -5   3  15       30.05       33.73      5.88 o 
  -4   3  15       85.97       92.62      3.81 o 
  -3   3  15       17.04       19.24      3.49 o 
  -2   3  15        7.43        8.57      2.81 o 
  -1   3  15        6.44        6.57      2.50 o 
   0   3  15        9.30       10.26      2.37 o 
  -6   4  15        2.83        5.26      2.88 o 
  -5   4  15        0.03       -1.18      2.79 o 
  -4   4  15       40.21       47.46      3.43 o 
  -3   4  15       44.28       41.53      3.03 o 
  -2   4  15        0.00        0.40      2.59 o 
  -1   4  15      106.74      100.26      3.51 o 
   0   4  15       13.21       11.22      2.30 o 
  -6   5  15        3.27        0.06      2.66 o 
  -5   5  15       58.78       60.27      3.23 o 
  -4   5  15      115.77      115.21      3.85 o 
  -3   5  15       15.08       10.50      3.00 o 
  -2   5  15        3.24        3.93      4.26 o 
  -1   5  15       13.12        8.38      3.35 o 
  -5   6  15       23.56       28.72      4.12 o 
  -4   6  15        3.53        8.68      3.25 o 
  -3   6  15        2.85        1.69      2.51 o 
  -2   6  15        7.31        7.13      3.35 o 
  -4   0  16      140.92      145.28      5.74 o 
  -2   0  16       63.41       73.07      4.84 o 
  -5   1  16        7.59        4.40      3.06 o 
  -4   1  16       55.99       66.35      6.79 o 
  -3   1  16        1.51        2.92      2.79 o 
  -2   1  16        4.12        5.08      3.68 o 
  -5   2  16       20.18       19.86      2.97 o 
  -4   2  16       38.95       33.08      3.35 o 
  -3   2  16       10.15        7.46      3.16 o 
  -2   2  16        2.27        2.61      2.77 o 
  -4   3  16      139.56      163.37      7.45 o 
  -3   3  16      115.88      137.37      4.37 o 
                                                 
